# Supplementary material for: Ammonium diamminesilver(I) bis­(5-chloro-2-hy­droxy­benzene­sulfonate) trihydrate
Source: Acta Crystallogr Sect E Struct Rep Online. 2012 Jan 31;68(Pt 2):m225. doi: 10.1107/S160053681200339X (PMC3274938; doi:10.1107/S160053681200339X)
Supplement: Supplementary file 1 [file e-68-0m225-sup1.cif]

##############################################################################
#                                                                            #
# This CIF contains the data in a paper accepted for publication in          #
# Acta Crystallographica Section E. It conforms to the requirements of       #
# Notes for Authors for Acta Crystallographica Section E, and has been       #
# peer reviewed under the auspices of the IUCr Commission on Journals.       #
#                                                                            #
# Full details of the Crystallographic Information File format               #
# are given in the paper "The Crystallographic Information File (CIF):       #
# a New Standard Archive File for Crystallography" by S. R. Hall, F. H.      #
# Allen and I. D. Brown [Acta Cryst. (1991), A47, 655-685].                  #
#                                                                            #
# The current version of the core CIF dictionary is obtainable from          #
# ftp://ftp.iucr.org/pub/cif_core.dic.                                       #
#                                                                            #
# Software is freely available for graphical display of the structure(s)     #
# in this CIF. For information consult the CIF software page                 #
# http://www.iucr.org/resources/cif/software.                                #
#                                                                            #
# This file may be used for bona fide research purposes within the           #
# scientific community so long as proper attribution is given to the journal # 
# article from which it was obtained.                                        #
#                                                                            #
##############################################################################
data_global
_audit_creation_method     SHELXL-97
_journal_date_recd_electronic     2012-01-25
_journal_date_accepted     2012-01-26
_journal_name_full     'Acta Crystallographica, Section E'
_journal_year     2012
_journal_volume     68
_journal_issue      2
_journal_page_first     m225
_journal_page_last     m225
_journal_paper_category     QM
_journal_paper_doi     10.1107/S160053681200339X
_journal_coeditor_code     BT5802
_publ_contact_author
;
     Dr. Seik Weng Ng
     Department of Chemistry
     University of Malaya
     50603 Kuala Lumpur
     Malaysia
;
_publ_contact_author_email     seikweng@um.edu.my
_publ_contact_author_fax     '03 7967 4193'
_publ_contact_author_phone     '03 7967 6778'
_publ_section_title
;
Ammonium diamminesilver(I) bis(5-chloro-2-hydroxybenzenesulfonate) trihydrate
;
loop_
    _publ_author_name
    _publ_author_address
    'Deng, Zhao-Peng'
;
Key Laboratory of Functional Inorganic Material Chemistry
Ministry of Education
Heilongjiang University
Harbin 150080
People's Republic of China
;
    'Gao, Shan'
;
Key Laboratory of Functional Inorganic Material Chemistry
Ministry of Education
Heilongjiang University
Harbin 150080
People's Republic of China
;
    'Ng, Seik Weng'
;
Department of Chemistry
University of Malaya
50603 Kuala Lumpur
Malaysia
and
Chemistry Department
Faculty of Science
King Abdulaziz University
PO Box 80203 Jeddah
Saudi Arabia
;
data_I
_audit_creation_method     SHELXL-97
_chemical_name_systematic
;
Ammonium diamminesilver(I) bis(5-chloro-2-hydroxybenzenesulfonate) trihydrate
;
_chemical_name_common     ?
_chemical_formula_moiety     'Ag H6 N2 +, H4 N +, 2(C6 H4 Cl O4 S -), 3(H2 O)'
_chemical_formula_sum     'C12 H24 Ag Cl2 N3 O11 S2'
_chemical_formula_iupac     '(N H4) [Ag (N H3)2] (C6 H4 Cl O4 S)2, 3H2 O'
_chemical_formula_weight     629.23
_chemical_melting_point     ?
_symmetry_cell_setting     orthorhombic
_symmetry_space_group_name_H-M     'P 21 21 21'
_symmetry_space_group_name_Hall     'P 2ac 2ab'
loop_
    _symmetry_equiv_pos_as_xyz
    'x, y, z'
    '-x+1/2, -y, z+1/2'
    'x+1/2, -y+1/2, -z'
    '-x, y+1/2, -z+1/2'
_cell_length_a     8.8814(8)
_cell_length_b     9.8586(10)
_cell_length_c     26.434(3)
_cell_angle_alpha     90.00
_cell_angle_beta     90.00
_cell_angle_gamma     90.00
_cell_volume     2314.5(4)
_cell_formula_units_Z     4
_cell_measurement_reflns_used     16668
_cell_measurement_theta_min     3.08
_cell_measurement_theta_max     27.43
_cell_measurement_temperature     293(2)
_exptl_crystal_description     prism
_exptl_crystal_colour     colorless
_exptl_crystal_size_max     0.19
_exptl_crystal_size_mid     0.16
_exptl_crystal_size_min     0.13
_exptl_crystal_density_diffrn     1.806
_exptl_crystal_density_meas     ?
_exptl_crystal_density_method     'not measured'
_exptl_crystal_F_000     1272
_exptl_absorpt_coefficient_mu     1.339
_exptl_absorpt_correction_type     multi-scan
_exptl_absorpt_process_details     '(ABSCOR; Higashi, 1995)'
_exptl_absorpt_correction_T_min     0.7849
_exptl_absorpt_correction_T_max     0.8451
_diffrn_ambient_temperature     293(2)
_diffrn_radiation_type     MoK\a
_diffrn_radiation_wavelength     0.71073
_diffrn_radiation_source     'fine-focus sealed tube'
_diffrn_radiation_monochromator     graphite
_diffrn_measurement_device_type     'Rigaku R-AXIS RAPID IP'
_diffrn_measurement_method     '\w scan'
_diffrn_detector_area_resol_mean     ?
_diffrn_reflns_number     22666
_diffrn_reflns_av_R_equivalents     0.0383
_diffrn_reflns_av_sigmaI/netI     0.0320
_diffrn_reflns_theta_min     3.08
_diffrn_reflns_theta_max     27.43
_diffrn_reflns_theta_full     27.43
_diffrn_measured_fraction_theta_max     0.997
_diffrn_measured_fraction_theta_full     0.997
_diffrn_reflns_limit_h_min     -11
_diffrn_reflns_limit_h_max     11
_diffrn_reflns_limit_k_min     -12
_diffrn_reflns_limit_k_max     12
_diffrn_reflns_limit_l_min     -32
_diffrn_reflns_limit_l_max     34
_diffrn_standards_number     0
_diffrn_standards_interval_count     0
_diffrn_standards_interval_time     0
_diffrn_standards_decay_%     0
_reflns_number_total     5278
_reflns_number_gt     4959
_reflns_threshold_expression     I>2\s(I)
_refine_ls_structure_factor_coef     Fsqd
_refine_ls_matrix_type     full
_refine_ls_R_factor_all     0.0342
_refine_ls_R_factor_gt     0.0319
_refine_ls_wR_factor_gt     0.0815
_refine_ls_wR_factor_ref     0.0835
_refine_ls_goodness_of_fit_ref     1.042
_refine_ls_restrained_S_all     1.041
_refine_ls_number_reflns     5278
_refine_ls_number_parameters     312
_refine_ls_number_restraints     19
_refine_ls_hydrogen_treatment     mixed
_refine_ls_weighting_scheme     calc
_refine_ls_weighting_details
         'calc w=1/[\s^2^(Fo^2^)+(0.0556P)^2^+0.1112P] where P=(Fo^2^+2Fc^2^)/3'
_atom_sites_solution_hydrogens     geom
_atom_sites_solution_primary     direct
_atom_sites_solution_secondary     difmap
_refine_ls_shift/su_max     0.001
_refine_ls_shift/su_mean     0.001
_refine_diff_density_max     0.778
_refine_diff_density_min     -0.458
_refine_ls_extinction_method     none
_refine_ls_extinction_coef     ?
_refine_ls_abs_structure_details     'Flack (1983), with 2953 Friedel pairs'
_refine_ls_abs_structure_Flack     0.02(2)
loop_
    _atom_type_symbol
    _atom_type_description
    _atom_type_scat_dispersion_real
    _atom_type_scat_dispersion_imag
    _atom_type_scat_source
    'C' 'C' 0.0033 0.0016
                         'International Tables Vol C Tables 4.2.6.8 and 6.1.1.4'
    'H' 'H' 0.0000 0.0000
                         'International Tables Vol C Tables 4.2.6.8 and 6.1.1.4'
    'N' 'N' 0.0061 0.0033
                         'International Tables Vol C Tables 4.2.6.8 and 6.1.1.4'
    'O' 'O' 0.0106 0.0060
                         'International Tables Vol C Tables 4.2.6.8 and 6.1.1.4'
    'S' 'S' 0.1246 0.1234
                         'International Tables Vol C Tables 4.2.6.8 and 6.1.1.4'
    'Cl' 'Cl' 0.1484 0.1585
                         'International Tables Vol C Tables 4.2.6.8 and 6.1.1.4'
    'Ag' 'Ag' -0.8971 1.1015
                         'International Tables Vol C Tables 4.2.6.8 and 6.1.1.4'
_computing_data_collection     'RAPID-AUTO (Rigaku, 1998)'
_computing_cell_refinement     'RAPID-AUTO (Rigaku, 1998)'
_computing_data_reduction     'CrystalClear (Rigaku/MSC, 2002)'
_computing_structure_solution     'SHELXS97 (Sheldrick, 2008)'
_computing_structure_refinement     'SHELXL97 (Sheldrick, 2008)'
_computing_molecular_graphics     'X-SEED (Barbour, 2001)'
_computing_publication_material     'publCIF (Westrip, 2010)'
loop_
    _atom_site_type_symbol
    _atom_site_label
    _atom_site_fract_x
    _atom_site_fract_y
    _atom_site_fract_z
    _atom_site_U_iso_or_equiv
    _atom_site_adp_type
    _atom_site_calc_flag
    _atom_site_refinement_flags
    _atom_site_occupancy
    _atom_site_symmetry_multiplicity
    _atom_site_disorder_assembly
    _atom_site_disorder_group
    Ag Ag1 0.37725(3) 0.63955(3) 0.851526(11) 0.06155(10) Uani d . 1 1 . .
    Cl Cl1 0.26926(8) 0.39184(8) 1.06066(2) 0.04433(17) Uani d . 1 1 . .
    Cl Cl2 1.22944(8) 0.75917(9) 0.98804(3) 0.04893(18) Uani d . 1 1 . .
    S S1 0.30723(6) 0.15274(7) 0.87729(2) 0.03079(13) Uani d . 1 1 . .
    S S2 0.91696(6) 0.76351(6) 0.81204(2) 0.02806(12) Uani d . 1 1 . .
    O O1 0.4208(2) 0.0468(2) 0.87427(9) 0.0498(5) Uani d . 1 1 . .
    O O2 0.1652(2) 0.1060(2) 0.89819(7) 0.0425(5) Uani d . 1 1 . .
    O O3 0.2877(2) 0.2202(2) 0.82846(7) 0.0422(5) Uani d . 1 1 . .
    O O4 0.5744(2) 0.3420(2) 0.86422(7) 0.0358(4) Uani d . 1 1 . .
    H H4 0.5422 0.2865 0.8426 0.054 Uiso calc R 1 1 . .
    O O5 0.75295(19) 0.7749(2) 0.81090(7) 0.0402(4) Uani d . 1 1 . .
    O O6 0.9903(2) 0.8954(2) 0.81310(8) 0.0414(4) Uani d . 1 1 . .
    O O7 0.9735(2) 0.6777(2) 0.77132(6) 0.0392(5) Uani d . 1 1 . .
    O O8 0.8214(2) 0.48134(19) 0.84662(7) 0.0335(4) Uani d . 1 1 . .
    H H8 0.7913 0.4028 0.8537 0.050 Uiso calc R 1 1 . .
    O O1w 0.6740(2) 0.0537(2) 0.81430(10) 0.0506(5) Uani d D 1 1 . .
    H H11 0.692(4) -0.0301(11) 0.8143(19) 0.076 Uiso d D 1 1 . .
    H H12 0.756(3) 0.095(3) 0.8202(18) 0.076 Uiso d D 1 1 . .
    O O2w 0.5127(3) 0.2905(3) 0.74936(9) 0.0592(6) Uani d D 1 1 . .
    H H21 0.516(5) 0.262(6) 0.7788(8) 0.089 Uiso d D 1 1 . .
    H H22 0.433(3) 0.266(6) 0.7351(14) 0.089 Uiso d D 1 1 . .
    O O3w 0.9314(3) 0.2107(3) 0.83062(9) 0.0526(6) Uani d D 1 1 . .
    H H31 0.998(3) 0.177(4) 0.8501(11) 0.079 Uiso d D 1 1 . .
    H H32 0.970(4) 0.216(5) 0.8012(7) 0.079 Uiso d D 1 1 . .
    N N1 0.5129(3) 0.7659(3) 0.89623(12) 0.0617(8) Uani d . 1 1 . .
    H H1A 0.6036 0.7708 0.8829 0.093 Uiso calc R 1 1 . .
    H H1B 0.5191 0.7323 0.9270 0.093 Uiso calc R 1 1 . .
    H H1C 0.4730 0.8475 0.8975 0.093 Uiso calc R 1 1 . .
    N N2 0.2539(4) 0.5159(4) 0.80167(12) 0.0650(8) Uani d . 1 1 . .
    H H2A 0.2936 0.5207 0.7712 0.098 Uiso calc R 1 1 . .
    H H2B 0.1599 0.5438 0.8006 0.098 Uiso calc R 1 1 . .
    H H2C 0.2567 0.4314 0.8123 0.098 Uiso calc R 1 1 . .
    N N3 0.7473(3) 0.4833(3) 0.74290(9) 0.0386(5) Uani d D 1 1 . .
    H H3A 0.714(3) 0.5551(19) 0.7267(10) 0.058 Uiso d D 1 1 . .
    H H3B 0.825(2) 0.449(3) 0.7270(10) 0.058 Uiso d D 1 1 . .
    H H3C 0.773(3) 0.505(3) 0.7738(5) 0.058 Uiso d D 1 1 . .
    H H3D 0.674(2) 0.423(2) 0.7437(11) 0.058 Uiso d D 1 1 . .
    C C1 0.3775(2) 0.2748(2) 0.92047(8) 0.0273(4) Uani d . 1 1 . .
    C C2 0.5039(2) 0.3542(3) 0.90939(8) 0.0276(4) Uani d . 1 1 . .
    C C3 0.5558(3) 0.4449(3) 0.94605(10) 0.0328(5) Uani d . 1 1 . .
    H H3 0.6390 0.4990 0.9390 0.039 Uiso calc R 1 1 . .
    C C4 0.4859(3) 0.4562(3) 0.99284(10) 0.0342(5) Uani d . 1 1 . .
    H H4A 0.5220 0.5163 1.0171 0.041 Uiso calc R 1 1 . .
    C C5 0.3610(3) 0.3760(3) 1.00269(8) 0.0316(5) Uani d . 1 1 . .
    C C6 0.3062(3) 0.2859(3) 0.96722(9) 0.0310(5) Uani d . 1 1 . .
    H H6 0.2223 0.2330 0.9745 0.037 Uiso calc R 1 1 . .
    C C7 0.9634(2) 0.6794(3) 0.86901(8) 0.0261(5) Uani d . 1 1 . .
    C C8 0.9076(3) 0.5478(3) 0.87867(9) 0.0289(5) Uani d . 1 1 . .
    C C9 0.9509(3) 0.4891(3) 0.92511(10) 0.0381(6) Uani d . 1 1 . .
    H H9 0.9140 0.4037 0.9335 0.046 Uiso calc R 1 1 . .
    C C10 1.0459(3) 0.5539(3) 0.95862(10) 0.0393(6) Uani d . 1 1 . .
    H H10 1.0720 0.5125 0.9890 0.047 Uiso calc R 1 1 . .
    C C11 1.1019(3) 0.6808(3) 0.94671(9) 0.0347(5) Uani d . 1 1 . .
    C C12 1.0603(3) 0.7457(3) 0.90287(9) 0.0318(5) Uani d . 1 1 . .
    H H12A 1.0960 0.8323 0.8957 0.038 Uiso calc R 1 1 . .
loop_
    _atom_site_aniso_label
    _atom_site_aniso_U_11
    _atom_site_aniso_U_22
    _atom_site_aniso_U_33
    _atom_site_aniso_U_12
    _atom_site_aniso_U_13
    _atom_site_aniso_U_23
    Ag1 0.06878(17) 0.05382(16) 0.06205(16) 0.01435(13) 0.00984(12) 0.00913(13)
    Cl1 0.0497(3) 0.0586(5) 0.0247(2) 0.0016(3) 0.0049(3) -0.0006(3)
    Cl2 0.0467(3) 0.0593(5) 0.0407(3) 0.0043(3) -0.0153(3) -0.0148(3)
    S1 0.0335(3) 0.0301(3) 0.0288(3) -0.0049(2) 0.0004(2) -0.0032(2)
    S2 0.0295(3) 0.0293(3) 0.0253(2) -0.0007(2) 0.00047(19) 0.0021(2)
    O1 0.0501(11) 0.0354(11) 0.0638(13) 0.0047(9) -0.0003(10) -0.0095(10)
    O2 0.0385(9) 0.0505(13) 0.0386(9) -0.0150(9) 0.0000(8) -0.0016(9)
    O3 0.0535(10) 0.0453(12) 0.0278(8) -0.0144(9) -0.0047(8) -0.0002(8)
    O4 0.0370(8) 0.0407(11) 0.0297(8) -0.0101(8) 0.0057(7) -0.0058(7)
    O5 0.0310(8) 0.0476(12) 0.0420(9) 0.0022(8) -0.0026(7) 0.0069(9)
    O6 0.0496(10) 0.0301(10) 0.0446(10) -0.0075(8) -0.0031(9) 0.0086(8)
    O7 0.0467(10) 0.0459(12) 0.0249(8) 0.0035(9) 0.0055(7) 0.0006(8)
    O8 0.0386(8) 0.0318(9) 0.0303(8) -0.0108(7) 0.0002(7) -0.0008(7)
    O1w 0.0506(11) 0.0410(12) 0.0604(13) 0.0008(10) 0.0040(10) -0.0035(11)
    O2w 0.0520(12) 0.0760(18) 0.0494(11) -0.0175(13) -0.0092(10) 0.0148(13)
    O3w 0.0536(12) 0.0635(16) 0.0408(10) 0.0040(11) 0.0052(9) -0.0005(11)
    N1 0.0641(16) 0.0554(18) 0.0655(17) 0.0117(15) 0.0119(14) 0.0201(15)
    N2 0.0724(19) 0.065(2) 0.0576(17) 0.0251(17) 0.0065(15) 0.0041(15)
    N3 0.0414(11) 0.0403(13) 0.0340(11) -0.0020(10) -0.0015(9) 0.0003(9)
    C1 0.0284(9) 0.0276(11) 0.0259(10) 0.0015(9) -0.0031(8) -0.0021(9)
    C2 0.0291(10) 0.0270(11) 0.0267(9) 0.0011(9) -0.0009(8) 0.0007(9)
    C3 0.0321(11) 0.0322(13) 0.0341(12) -0.0035(10) -0.0004(9) -0.0022(10)
    C4 0.0390(12) 0.0341(14) 0.0294(11) -0.0021(11) -0.0030(10) -0.0033(10)
    C5 0.0348(11) 0.0371(14) 0.0227(10) 0.0044(11) 0.0015(9) 0.0014(9)
    C6 0.0309(10) 0.0345(14) 0.0277(11) -0.0028(10) 0.0001(9) 0.0044(10)
    C7 0.0246(9) 0.0320(13) 0.0217(9) 0.0024(9) 0.0015(8) -0.0002(8)
    C8 0.0293(10) 0.0313(12) 0.0261(10) -0.0023(9) 0.0042(9) -0.0004(10)
    C9 0.0445(14) 0.0362(14) 0.0336(12) -0.0007(11) -0.0002(11) 0.0056(11)
    C10 0.0434(13) 0.0457(16) 0.0289(11) 0.0098(12) -0.0050(10) 0.0036(11)
    C11 0.0321(11) 0.0445(15) 0.0276(11) 0.0024(10) -0.0047(9) -0.0094(10)
    C12 0.0297(10) 0.0338(13) 0.0318(11) 0.0006(10) 0.0003(8) -0.0046(10)
loop_
    _geom_bond_atom_site_label_1
    _geom_bond_atom_site_label_2
    _geom_bond_site_symmetry_2
    _geom_bond_distance
    _geom_bond_publ_flag
    Ag1 N1 . 2.097(4) ?
    Ag1 N2 . 2.103(4) ?
    Cl1 C5 . 1.743(2) ?
    Cl2 C11 . 1.753(2) ?
    S1 O1 . 1.454(2) ?
    S1 O2 . 1.4522(19) ?
    S1 O3 . 1.462(2) ?
    S1 C1 . 1.772(2) ?
    S2 O6 . 1.454(2) ?
    S2 O7 . 1.4580(19) ?
    S2 O5 . 1.4613(18) ?
    S2 C7 . 1.768(2) ?
    O4 C2 . 1.353(3) ?
    O4 H4 . 0.8400 ?
    O8 C8 . 1.316(3) ?
    O8 H8 . 0.8400 ?
    O1w H11 . 0.841(10) ?
    O1w H12 . 0.849(10) ?
    O2w H21 . 0.828(10) ?
    O2w H22 . 0.839(10) ?
    O3w H31 . 0.849(10) ?
    O3w H32 . 0.852(10) ?
    N1 H1A . 0.8800 ?
    N1 H1B . 0.8800 ?
    N1 H1C . 0.8800 ?
    N2 H2A . 0.8800 ?
    N2 H2B . 0.8800 ?
    N2 H2C . 0.8800 ?
    N3 H3A . 0.878(9) ?
    N3 H3B . 0.877(9) ?
    N3 H3C . 0.875(9) ?
    N3 H3D . 0.883(9) ?
    C1 C2 . 1.400(3) ?
    C1 C6 . 1.393(3) ?
    C2 C3 . 1.397(4) ?
    C3 C4 . 1.388(4) ?
    C3 H3 . 0.9300 ?
    C4 C5 . 1.387(4) ?
    C4 H4A . 0.9300 ?
    C5 C6 . 1.380(4) ?
    C6 H6 . 0.9300 ?
    C7 C12 . 1.403(3) ?
    C7 C8 . 1.413(4) ?
    C8 C9 . 1.410(4) ?
    C9 C10 . 1.380(4) ?
    C9 H9 . 0.9300 ?
    C10 C11 . 1.382(4) ?
    C10 H10 . 0.9300 ?
    C11 C12 . 1.374(4) ?
    C12 H12A . 0.9300 ?
loop_
    _geom_angle_atom_site_label_1
    _geom_angle_atom_site_label_2
    _geom_angle_atom_site_label_3
    _geom_angle_site_symmetry_1
    _geom_angle_site_symmetry_3
    _geom_angle
    _geom_angle_publ_flag
    N1 Ag1 N2 . . 175.18(13) ?
    O1 S1 O2 . . 113.33(13) ?
    O1 S1 O3 . . 111.12(14) ?
    O2 S1 O3 . . 112.13(12) ?
    O1 S1 C1 . . 106.19(12) ?
    O2 S1 C1 . . 106.03(11) ?
    O3 S1 C1 . . 107.56(12) ?
    O6 S2 O7 . . 112.24(12) ?
    O6 S2 O5 . . 112.22(13) ?
    O7 S2 O5 . . 111.88(12) ?
    O6 S2 C7 . . 107.34(12) ?
    O7 S2 C7 . . 106.06(11) ?
    O5 S2 C7 . . 106.62(11) ?
    C2 O4 H4 . . 120.0 ?
    C8 O8 H8 . . 120.0 ?
    H11 O1w H12 . . 108(2) ?
    H21 O2w H22 . . 111(2) ?
    H31 O3w H32 . . 107(2) ?
    Ag1 N1 H1A . . 109.5 ?
    Ag1 N1 H1B . . 109.5 ?
    H1A N1 H1B . . 109.5 ?
    Ag1 N1 H1C . . 109.5 ?
    H1A N1 H1C . . 109.5 ?
    H1B N1 H1C . . 109.5 ?
    Ag1 N2 H2A . . 109.5 ?
    Ag1 N2 H2B . . 109.5 ?
    H2A N2 H2B . . 109.5 ?
    Ag1 N2 H2C . . 109.5 ?
    H2A N2 H2C . . 109.5 ?
    H2B N2 H2C . . 109.5 ?
    H3A N3 H3B . . 110.0(10)
                          ?
    H3A N3 H3C . . 110.0(10)
                          ?
    H3B N3 H3C . . 110.0(10)
                          ?
    H3A N3 H3D . . 108.0(10)
                          ?
    H3B N3 H3D . . 110.0(10)
                          ?
    H3C N3 H3D . . 110.0(10)
                          ?
    C2 C1 C6 . . 120.4(2) ?
    C2 C1 S1 . . 121.83(17) ?
    C6 C1 S1 . . 117.72(18) ?
    O4 C2 C1 . . 120.4(2) ?
    O4 C2 C3 . . 121.1(2) ?
    C1 C2 C3 . . 118.5(2) ?
    C4 C3 C2 . . 121.4(2) ?
    C4 C3 H3 . . 119.3 ?
    C2 C3 H3 . . 119.3 ?
    C3 C4 C5 . . 118.7(2) ?
    C3 C4 H4A . . 120.7 ?
    C5 C4 H4A . . 120.7 ?
    C4 C5 C6 . . 121.4(2) ?
    C4 C5 Cl1 . . 119.20(19) ?
    C6 C5 Cl1 . . 119.37(19) ?
    C5 C6 C1 . . 119.6(2) ?
    C5 C6 H6 . . 120.2 ?
    C1 C6 H6 . . 120.2 ?
    C12 C7 C8 . . 121.8(2) ?
    C12 C7 S2 . . 117.93(19) ?
    C8 C7 S2 . . 120.21(17) ?
    O8 C8 C9 . . 121.0(2) ?
    O8 C8 C7 . . 123.0(2) ?
    C9 C8 C7 . . 116.0(2) ?
    C10 C9 C8 . . 122.4(3) ?
    C10 C9 H9 . . 118.8 ?
    C8 C9 H9 . . 118.8 ?
    C9 C10 C11 . . 119.5(2) ?
    C9 C10 H10 . . 120.2 ?
    C11 C10 H10 . . 120.2 ?
    C12 C11 C10 . . 121.1(2) ?
    C12 C11 Cl2 . . 119.6(2) ?
    C10 C11 Cl2 . . 119.3(2) ?
    C11 C12 C7 . . 119.1(2) ?
    C11 C12 H12A . . 120.5 ?
    C7 C12 H12A . . 120.5 ?
loop_
    _geom_torsion_atom_site_label_1
    _geom_torsion_atom_site_label_2
    _geom_torsion_atom_site_label_3
    _geom_torsion_atom_site_label_4
    _geom_torsion_site_symmetry_1
    _geom_torsion_site_symmetry_2
    _geom_torsion_site_symmetry_3
    _geom_torsion_site_symmetry_4
    _geom_torsion
    _geom_torsion_publ_flag
    O1 S1 C1 C2 . . . . 67.4(2) ?
    O2 S1 C1 C2 . . . . -171.8(2) ?
    O3 S1 C1 C2 . . . . -51.6(2) ?
    O1 S1 C1 C6 . . . . -110.0(2) ?
    O2 S1 C1 C6 . . . . 10.8(2) ?
    O3 S1 C1 C6 . . . . 130.9(2) ?
    C6 C1 C2 O4 . . . . 179.1(2) ?
    S1 C1 C2 O4 . . . . 1.7(3) ?
    C6 C1 C2 C3 . . . . -0.4(4) ?
    S1 C1 C2 C3 . . . . -177.78(19) ?
    O4 C2 C3 C4 . . . . -178.8(2) ?
    C1 C2 C3 C4 . . . . 0.8(4) ?
    C2 C3 C4 C5 . . . . -0.7(4) ?
    C3 C4 C5 C6 . . . . 0.2(4) ?
    C3 C4 C5 Cl1 . . . . -178.5(2) ?
    C4 C5 C6 C1 . . . . 0.1(4) ?
    Cl1 C5 C6 C1 . . . . 178.78(19) ?
    C2 C1 C6 C5 . . . . 0.0(4) ?
    S1 C1 C6 C5 . . . . 177.48(19) ?
    O6 S2 C7 C12 . . . . -2.1(2) ?
    O7 S2 C7 C12 . . . . 118.10(19) ?
    O5 S2 C7 C12 . . . . -122.51(19) ?
    O6 S2 C7 C8 . . . . -179.93(18) ?
    O7 S2 C7 C8 . . . . -59.8(2) ?
    O5 S2 C7 C8 . . . . 59.6(2) ?
    C12 C7 C8 O8 . . . . -177.2(2) ?
    S2 C7 C8 O8 . . . . 0.6(3) ?
    C12 C7 C8 C9 . . . . 2.2(3) ?
    S2 C7 C8 C9 . . . . 179.98(18) ?
    O8 C8 C9 C10 . . . . 177.4(2) ?
    C7 C8 C9 C10 . . . . -2.0(4) ?
    C8 C9 C10 C11 . . . . -0.2(4) ?
    C9 C10 C11 C12 . . . . 2.3(4) ?
    C9 C10 C11 Cl2 . . . . -177.0(2) ?
    C10 C11 C12 C7 . . . . -2.2(4) ?
    Cl2 C11 C12 C7 . . . . 177.22(18) ?
    C8 C7 C12 C11 . . . . -0.2(3) ?
    S2 C7 C12 C11 . . . . -178.01(18) ?
loop_
    _geom_hbond_atom_site_label_D
    _geom_hbond_atom_site_label_H
    _geom_hbond_atom_site_label_A
    _geom_hbond_site_symmetry_A
    _geom_hbond_distance_DH
    _geom_hbond_distance_HA
    _geom_hbond_distance_DA
    _geom_hbond_angle_DHA
    O4 H4 O3 . 0.84 2.38 2.970(3) 127
    O8 H8 O4 . 0.84 2.04 2.630(2) 127
    O1w H11 O5 1_545 0.840(10)
                             2.000(10)
                                     2.838(3) 174(4)
    O1w H12 O3w . 0.850(10)
                          1.950(10)
                                  2.794(3) 173(4)
    O2w H21 O3 . 0.830(10)
                         2.45(4) 2.974(3) 122(4)
    O2w H21 O4 . 0.830(10)
                         2.45(3) 3.127(3) 140(5)
    O2w H22 O5 4_646 0.840(10)
                             2.05(2) 2.851(3) 159(5)
    O3w H31 O2 1_655 0.850(10)
                             2.080(10)
                                     2.927(3) 177(5)
    O3w H32 O7 4_746 0.850(10)
                             2.02(2) 2.843(3) 163(5)
    N1 H1a O5 . 0.88 2.32 3.110(10)
                                  148
    N1 H1c O1 1_565 0.88 2.11 2.950(10)
                                      158
    N2 H2a O1w 4_656 0.88 2.30 3.150(10)
                                       163
    N2 H2b O7 1_455 0.88 2.25 3.070(10)
                                      153
    N2 H2c O3 . 0.88 2.14 3.020(10)
                                  171
    N3 H3a O3 4_656 0.880(10)
                            2.190(10)
                                    3.018(3) 158(3)
    N3 H3b O6 4_746 0.880(10)
                            2.020(10)
                                    2.893(3) 173(3)
    N3 H3c O8 . 0.880(10)
                        1.990(10)
                                2.820(3) 159(3)
    N3 H3d O2w . 0.880(10)
                         1.940(10)
                                 2.826(4) 177(3)
