# Supplementary material for: Ammonium diamminesilver(I) bis­(5-chloro-2-hy­droxy­benzene­sulfonate) trihydrate
Source: Acta Crystallogr Sect E Struct Rep Online. 2012 Jan 31;68(Pt 2):m225. doi: 10.1107/S160053681200339X (PMC3274938; doi:10.1107/S160053681200339X)
Supplement: Supplementary file 2 [file e-68-0m225-Isup2.hkl]

# 
# h,k,l, Fc-squared, Fo-squared, sigma(Fo-squared) and status flag 
# 
data_I
_shelx_title '  P212121  2953 Friedel pairs' 
_shelx_refln_list_code          4 
_shelx_F_calc_maximum      248.20 
_exptl_crystal_F_000      1272.00 
_reflns_d_resolution_high  0.7713 
 
loop_ 
 _symmetry_equiv_pos_as_xyz 
 'x, y, z' 
 '-x+1/2, -y, z+1/2' 
 'x+1/2, -y+1/2, -z' 
 '-x, y+1/2, -z+1/2' 
 
_cell_length_a     8.8814 
_cell_length_b     9.8586 
_cell_length_c    26.4337 
_cell_angle_alpha  90.000 
_cell_angle_beta   90.000 
_cell_angle_gamma  90.000 
 
_shelx_F_squared_multiplier     1.000 
 
loop_ 
 _refln_index_h 
 _refln_index_k 
 _refln_index_l 
 _refln_F_squared_calc 
 _refln_F_squared_meas 
 _refln_F_squared_sigma 
 _refln_observed_status 
   2   0   0        6.85        3.59      1.31 o 
   4   0   0     1162.61      970.46     21.58 o 
   6   0   0     2621.23     2395.55     58.37 o 
   8   0   0      360.16      333.32     18.13 o 
  10   0   0      102.51       85.32      7.64 o 
   1   1   0     2660.36     2811.33     36.90 o 
   2   1   0     3301.06     3518.29     43.93 o 
   3   1   0        2.37       11.15      1.48 o 
   4   1   0    11244.65    12112.90    216.52 o 
   5   1   0     1143.20     1227.49     16.47 o 
   6   1   0     6481.23     6195.09    102.69 o 
   7   1   0     2281.99     2141.64     37.94 o 
   8   1   0      491.16      483.02     11.87 o 
   9   1   0      876.12      913.37     19.41 o 
  10   1   0       54.41       42.99      6.30 o 
  11   1   0       46.54       44.52     16.93 o 
   0   2   0    26946.93    28322.95   1288.49 o 
   2   2   0     1889.98     1320.16     20.72 o 
   3   2   0    18132.99    19264.66    484.25 o 
   4   2   0      188.40      190.24      7.98 o 
   5   2   0     1743.89     1975.05     30.41 o 
   6   2   0     1781.36     1697.59     27.32 o 
   7   2   0      395.92      388.35      9.84 o 
   8   2   0       69.37       66.17      5.08 o 
   9   2   0      102.99      118.61      6.36 o 
  10   2   0      227.45      191.56     14.62 o 
  11   2   0       50.57       37.16     11.00 o 
   1   3   0     9420.46     9979.20    223.42 o 
   2   3   0     6477.61     7644.07    157.00 o 
   3   3   0     9811.48     9339.58    206.16 o 
   4   3   0     1502.76     1861.99     57.99 o 
   5   3   0     1077.27     1185.09     22.60 o 
   6   3   0      410.08      408.04     11.66 o 
   7   3   0     4930.39     4674.28     82.21 o 
   8   3   0       80.30       91.36      5.39 o 
   9   3   0      131.48      157.64      7.29 o 
  10   3   0      193.87      228.48     19.07 o 
  11   3   0       16.66       23.89     10.43 o 
   0   4   0       40.59       43.14      5.76 o 
   1   4   0     1700.74     1806.03     32.13 o 
   2   4   0        7.76       79.41      8.53 o 
   3   4   0     3872.20     3889.68     79.58 o 
   4   4   0     9054.82     9101.04    193.86 o 
   5   4   0      237.49      221.11      7.45 o 
   6   4   0     3210.69     3328.41     64.76 o 
   7   4   0      405.91      398.26      9.29 o 
   8   4   0      705.40      727.63     19.74 o 
   9   4   0      124.21      131.02     11.56 o 
  10   4   0       36.17       24.63      9.69 o 
   1   5   0     3012.23     2961.11     90.11 o 
   2   5   0     6269.11     5844.55    143.98 o 
   3   5   0      760.41     1121.20     60.09 o 
   4   5   0     1152.94     1112.54     27.24 o 
   5   5   0       68.38       82.52      6.04 o 
   6   5   0      730.77      680.24     25.62 o 
   7   5   0       19.40       11.60      4.02 o 
   8   5   0      126.53      153.96      6.55 o 
   9   5   0      468.85      470.56     28.21 o 
  10   5   0      844.45      876.08     35.49 o 
   0   6   0       62.51      289.84     60.05 o 
   1   6   0     5595.11     5610.35    130.96 o 
   2   6   0      281.52      346.18     64.79 o 
   3   6   0       59.92       99.84      8.20 o 
   4   6   0     1294.92     1123.04     29.12 o 
   5   6   0      402.52      437.27     12.93 o 
   6   6   0      610.94      642.04     17.88 o 
   7   6   0      949.68      984.93     24.07 o 
   8   6   0        0.40        0.53      3.41 o 
   9   6   0       51.31       50.71      9.41 o 
  10   6   0      116.34       80.81     31.99 o 
   1   7   0       10.60       29.54     12.82 o 
   2   7   0      420.91      573.49     90.48 o 
   3   7   0      550.75      529.99     20.98 o 
   4   7   0        6.04        1.55      4.46 o 
   5   7   0      782.84      821.76     24.85 o 
   6   7   0      291.29      297.53     11.21 o 
   7   7   0     1141.05     1154.19     43.74 o 
   8   7   0       62.15       59.08     11.77 o 
   9   7   0      451.84      459.88     33.54 o 
   0   8   0     6444.65     5977.42    239.35 o 
   1   8   0      369.96      456.27     41.14 o 
   2   8   0     1400.27     1293.35     47.53 o 
   3   8   0     3630.56     3235.28    112.88 o 
   4   8   0      174.81      221.10     18.56 o 
   5   8   0       16.77       24.94      6.66 o 
   6   8   0      113.34      112.60     11.95 o 
   7   8   0        5.84       12.59      5.58 o 
   8   8   0      332.68      387.18     22.27 o 
   1   9   0      841.81      836.53     29.39 o 
   2   9   0      944.08      897.07     33.88 o 
   3   9   0      238.70      220.09     20.37 o 
   4   9   0      513.61      523.78     23.86 o 
   5   9   0      198.44      199.61     15.75 o 
   6   9   0     1258.22     1407.87     42.78 o 
   7   9   0        8.22        5.86      5.06 o 
   8   9   0      172.39       87.86     40.40 o 
   0  10   0     3293.80     3096.34    135.71 o 
   1  10   0      647.00      612.94     26.89 o 
   2  10   0      159.99      152.06     14.62 o 
   3  10   0       62.45       78.01     14.23 o 
   4  10   0      614.29      590.26     31.41 o 
   5  10   0      164.51      188.40     14.55 o 
   6  10   0      141.94      105.80     15.68 o 
   7  10   0       15.00        5.80      7.34 o 
   1  11   0      299.15      285.92     20.66 o 
   2  11   0      195.35      191.87     16.00 o 
   3  11   0      727.38      757.55     31.61 o 
   4  11   0      340.30      409.67     42.65 o 
   5  11   0       85.38      125.50     14.11 o 
   0  12   0       10.65       18.52     15.96 o 
   1  12   0      139.20      173.90     17.36 o 
   2  12   0        0.02        9.54      8.91 o 
   3  12   0      552.01      584.28     30.93 o 
   2   0   1    24133.75    27028.79    588.29 o 
   3   0   1    13039.84    15257.35    269.66 o 
   4   0   1      661.14      615.14     10.46 o 
   5   0   1       41.53       53.58      3.05 o 
   6   0   1      556.61      567.67     13.67 o 
   7   0   1     1348.55     1365.81     31.16 o 
   8   0   1      185.81      151.69      8.13 o 
   9   0   1      385.62      406.38     11.64 o 
  10   0   1       74.56       74.55      5.12 o 
  11   0   1       13.95       24.08     12.28 o 
 -11   1   1      108.42      115.89     12.27 o 
 -10   1   1       68.27       70.47      7.42 o 
  -9   1   1      756.57      777.35     16.89 o 
  -8   1   1     1031.88      997.72     18.95 o 
  -7   1   1     1196.89     1187.09     20.86 o 
  -6   1   1     3428.61     3552.12     57.11 o 
  -5   1   1     1702.63     1957.90     23.95 o 
  -4   1   1     1168.85      947.08     13.57 o 
  -3   1   1     4979.06     5635.82     76.23 o 
  -2   1   1    11520.38    13080.76    317.10 o 
  -1   1   1     1719.41     1783.25     35.57 o 
   1   1   1     1989.88     2108.92     34.84 o 
   2   1   1    11119.89    13367.89    279.68 o 
   3   1   1     5144.17     5765.79     86.34 o 
   4   1   1     1351.78     1090.37     14.27 o 
   5   1   1     1615.00     1861.13     25.31 o 
   6   1   1     3296.95     3420.65     52.69 o 
   7   1   1     1135.43     1098.55     24.20 o 
   8   1   1     1070.10     1043.67     21.29 o 
   9   1   1      777.65      786.54     17.76 o 
  10   1   1       78.21       94.80      6.93 o 
  11   1   1       97.74      108.33     21.97 o 
 -11   2   1       24.09       14.50      8.13 o 
 -10   2   1       80.25      105.02     14.99 o 
  -9   2   1      325.32      321.76      9.16 o 
  -8   2   1       98.41      118.86      5.48 o 
  -7   2   1      701.09      702.93     19.84 o 
  -6   2   1      257.76      232.11      8.37 o 
  -5   2   1     3717.18     3694.63     54.22 o 
  -4   2   1     7853.54     8290.45    163.24 o 
  -3   2   1    10728.79    12071.26    263.15 o 
  -2   2   1     4486.77     4702.85     89.61 o 
  -1   2   1     3980.61     4352.14     74.06 o 
   0   2   1    35650.89    38429.79   1392.81 o 
   1   2   1     3931.14     4206.91     71.36 o 
   2   2   1     4580.46     4802.71     85.80 o 
   3   2   1    10704.77    11379.05    243.94 o 
   4   2   1     8038.94     8280.37    162.38 o 
   5   2   1     3473.19     3391.39     56.47 o 
   6   2   1      263.49      242.73      7.60 o 
   7   2   1      651.75      648.21     13.73 o 
   8   2   1      131.85      137.90      6.57 o 
   9   2   1      339.83      323.80     10.50 o 
  10   2   1       77.92       79.64      7.68 o 
  11   2   1       24.31       24.44     11.24 o 
 -11   3   1       39.11       35.87     16.93 o 
 -10   3   1      529.93      534.44     22.43 o 
  -9   3   1      111.04       98.03      5.23 o 
  -8   3   1      204.31      220.03     10.39 o 
  -7   3   1      879.10      827.08     17.46 o 
  -6   3   1     4018.94     4065.04    100.78 o 
  -5   3   1     2104.06     2017.44     34.86 o 
  -4   3   1     6529.72     6925.29    125.29 o 
  -3   3   1     2060.09     2311.15     52.46 o 
  -2   3   1     2704.91     2628.86     44.40 o 
  -1   3   1    23645.20    27044.00    879.13 o 
   0   3   1    17417.37    19968.40    632.29 o 
   1   3   1    23786.34    28116.62    919.90 o 
   2   3   1     3012.44     2862.57     83.32 o 
   3   3   1     2275.76     2570.52     41.75 o 
   4   3   1     6627.88     6980.28    135.51 o 
   5   3   1     2024.46     1872.72     37.25 o 
   6   3   1     3990.29     4012.08     77.64 o 
   7   3   1      848.80      795.24     16.13 o 
   8   3   1      190.19      214.39     12.52 o 
   9   3   1      112.67      106.09      6.33 o 
  10   3   1      546.92      540.51     24.77 o 
  11   3   1       42.63       47.78     18.94 o 
 -10   4   1      541.55      570.02     28.09 o 
  -9   4   1       90.48       96.52     10.05 o 
  -8   4   1      100.08       98.45      4.39 o 
  -7   4   1      590.04      588.96     13.09 o 
  -6   4   1      175.15      214.45      8.17 o 
  -5   4   1     4165.89     4120.70     70.72 o 
  -4   4   1     1456.79     1471.31     40.14 o 
  -3   4   1     4810.95     4985.57    194.95 o 
  -2   4   1     2763.28     2604.92     47.15 o 
  -1   4   1     7396.31     7688.89    279.17 o 
   0   4   1      403.87      397.08      9.84 o 
   1   4   1     7424.29     7260.35    219.27 o 
   2   4   1     2824.74     2680.92     50.46 o 
   3   4   1     4990.94     4783.81     98.23 o 
   4   4   1     1360.52     1361.91     25.04 o 
   5   4   1     4195.36     4074.90     76.73 o 
   6   4   1      146.78      178.57      9.41 o 
   7   4   1      529.75      515.47     13.60 o 
   8   4   1      110.91      110.69      5.65 o 
   9   4   1       74.53       88.62     11.62 o 
  10   4   1      528.02      532.29     25.81 o 
 -10   5   1       30.22       29.99     12.23 o 
  -9   5   1        8.41        9.75      6.52 o 
  -8   5   1      300.09      301.69      8.86 o 
  -7   5   1     3473.91     3159.00    103.81 o 
  -6   5   1      483.16      471.55     13.14 o 
  -5   5   1      326.53      330.35     19.87 o 
  -4   5   1     4220.08     4113.03     92.02 o 
  -3   5   1     7681.38     7759.13    184.16 o 
  -2   5   1     2836.34     2612.62     50.65 o 
  -1   5   1     3169.82     3712.53     89.58 o 
   0   5   1       68.35       80.25      7.36 o 
   1   5   1     3347.80     3714.59     74.72 o 
   2   5   1     2813.79     2563.43     68.13 o 
   3   5   1     7706.71     7778.50    184.48 o 
   4   5   1     4204.13     4143.50     88.67 o 
   5   5   1      276.72      295.06     26.88 o 
   6   5   1      502.47      505.30     14.05 o 
   7   5   1     3488.99     3274.82     71.89 o 
   8   5   1      267.91      264.72     10.01 o 
   9   5   1       12.50        6.85      6.54 o 
  10   5   1       30.65       17.54      8.92 o 
 -10   6   1       13.50        7.40      7.65 o 
  -9   6   1       82.37       67.58     11.16 o 
  -8   6   1      281.75      311.82     13.34 o 
  -7   6   1      270.97      265.38     11.13 o 
  -6   6   1      324.32      332.22     11.79 o 
  -5   6   1     2117.40     2030.39     39.96 o 
  -4   6   1     1690.37     1758.35     45.29 o 
  -3   6   1     1090.80     1060.24     31.64 o 
  -2   6   1     1887.15     1914.76     48.50 o 
  -1   6   1     2398.77     2285.01     70.38 o 
   0   6   1     4247.03     3948.65     88.58 o 
   1   6   1     2453.86     2408.71    113.05 o 
   2   6   1     1979.71     2037.48     52.19 o 
   3   6   1     1062.15     1038.46     31.58 o 
   4   6   1     1785.05     1877.28     40.37 o 
   5   6   1     2100.43     2001.22     54.79 o 
   6   6   1      318.66      339.55     12.07 o 
   7   6   1      291.04      293.24     12.17 o 
   8   6   1      310.88      349.40     11.00 o 
   9   6   1       90.41       74.20     10.31 o 
  10   6   1       16.08        9.46      8.01 o 
  -9   7   1      139.84      153.61     20.40 o 
  -8   7   1      109.94       83.19     20.50 o 
  -7   7   1      593.58      614.25     27.04 o 
  -6   7   1      519.60      534.11     16.70 o 
  -5   7   1      957.66      960.53     24.76 o 
  -4   7   1      897.78      842.34     26.11 o 
  -3   7   1       69.28       65.03      7.60 o 
  -2   7   1     3004.01     2689.29     97.01 o 
  -1   7   1      687.42      745.83     29.29 o 
   0   7   1      761.28     1129.58     98.68 o 
   1   7   1      611.16      644.89     24.69 o 
   2   7   1     3123.03     2803.44     85.84 o 
   3   7   1       91.26       88.37      9.55 o 
   4   7   1      936.73      872.66     24.08 o 
   5   7   1      928.73      933.14     27.32 o 
   6   7   1      519.31      520.05     17.51 o 
   7   7   1      602.09      633.33     24.86 o 
   8   7   1      116.38      119.31      8.80 o 
   9   7   1      140.25      149.48     16.08 o 
  -8   8   1       33.24       19.16     12.61 o 
  -7   8   1      504.21      520.00     18.09 o 
  -6   8   1      308.42      322.21     20.03 o 
  -5   8   1       34.50       29.74      6.97 o 
  -4   8   1      351.55      384.72     16.85 o 
  -3   8   1       98.21      114.98     24.52 o 
  -2   8   1     1229.80     1118.53     86.12 o 
  -1   8   1     2250.23     2015.84     52.86 o 
   0   8   1     3363.60     3266.42     83.19 o 
   1   8   1     2348.54     2142.34     62.39 o 
   2   8   1     1261.10     1284.70     94.93 o 
   3   8   1      102.11      116.56     15.62 o 
   4   8   1      351.13      374.75     19.36 o 
   5   8   1       32.16       35.82      6.34 o 
   6   8   1      305.51      312.56     16.27 o 
   7   8   1      519.10      545.12     17.34 o 
   8   8   1       33.70       24.59      8.61 o 
  -8   9   1      109.26       56.50     28.23 o 
  -7   9   1       40.14       36.66      7.80 o 
  -6   9   1      327.12      362.91     16.45 o 
  -5   9   1      153.55      161.88     11.78 o 
  -4   9   1      438.31      448.29     22.47 o 
  -3   9   1      870.70      818.10     34.27 o 
  -2   9   1      114.18      147.21     34.52 o 
  -1   9   1      510.75      473.33     21.80 o 
   0   9   1      433.34      487.80     22.87 o 
   1   9   1      549.69      541.98     25.53 o 
   2   9   1      110.62      127.83     13.02 o 
   3   9   1      795.57      761.41     31.61 o 
   4   9   1      465.70      443.34     25.15 o 
   5   9   1      149.80      142.85     11.83 o 
   6   9   1      333.48      355.34     16.20 o 
   7   9   1       51.77       40.11      7.13 o 
   8   9   1      113.98       69.49     36.46 o 
  -7  10   1       50.64       25.90      9.63 o 
  -6  10   1      347.81      369.94     17.72 o 
  -5  10   1      133.09      133.10     13.14 o 
  -4  10   1      221.02      249.62     23.60 o 
  -3  10   1      393.96      365.57     21.36 o 
  -2  10   1      328.30      316.41     18.27 o 
  -1  10   1      589.17      585.91     26.64 o 
   0  10   1      129.28      134.79     32.29 o 
   1  10   1      614.87      627.68     29.60 o 
   2  10   1      347.43      330.06     19.66 o 
   3  10   1      389.86      363.31     21.34 o 
   4  10   1      235.00      270.28     21.97 o 
   5  10   1      109.84      122.59     17.02 o 
   6  10   1      336.29      332.32     19.46 o 
   7  10   1       46.09       22.05      8.65 o 
  -5  11   1       92.31       95.36     15.01 o 
  -4  11   1       86.58       59.74     22.22 o 
  -3  11   1       61.57       54.58     12.78 o 
  -2  11   1       41.97       52.25     10.59 o 
  -1  11   1      491.05      442.72     23.99 o 
   0  11   1      293.33      257.25     38.75 o 
   1  11   1      504.74      479.71     27.73 o 
   2  11   1       51.54       69.78     13.13 o 
   3  11   1       69.65       61.91     12.00 o 
   4  11   1       85.92       77.26     18.40 o 
   5  11   1       86.11       93.45     17.29 o 
  -3  12   1       54.38       63.21     14.61 o 
  -2  12   1      171.73      220.93     20.81 o 
  -1  12   1      260.56      221.52     45.05 o 
   0  12   1       80.30       73.14     11.83 o 
   1  12   1      250.23      228.02     19.16 o 
   2  12   1      166.96      205.97     30.69 o 
   3  12   1       51.14       48.53     12.56 o 
   2   0   2     1362.39     1580.03     23.93 o 
   3   0   2      530.33      523.61      5.91 o 
   4   0   2      427.05      429.60      7.06 o 
   5   0   2    13590.46    13312.19    257.23 o 
   6   0   2       24.13       19.27      3.41 o 
   7   0   2      477.84      447.99     11.67 o 
   8   0   2        0.49        6.20      3.71 o 
   9   0   2       17.37       36.27      4.81 o 
  10   0   2       37.35       35.88      4.23 o 
  11   0   2      412.02      488.48     35.52 o 
 -11   1   2      244.02      282.87     15.90 o 
 -10   1   2      217.44      232.63     14.21 o 
  -9   1   2      185.19      171.72      6.18 o 
  -8   1   2      887.06      876.99     16.11 o 
  -7   1   2     2798.50     2893.02     42.89 o 
  -6   1   2      366.04      384.39      8.27 o 
  -5   1   2     2559.03     2511.04     33.68 o 
  -4   1   2     5603.69     5580.51     78.08 o 
  -3   1   2     3329.90     3439.25     59.42 o 
  -2   1   2    24017.83    27193.55    764.64 o 
  -1   1   2     1928.98     2090.15     68.13 o 
   1   1   2     1868.78     2023.27     24.75 o 
   2   1   2    24168.21    27946.20    788.45 o 
   3   1   2     3225.42     3366.81     42.13 o 
   4   1   2     5730.51     5701.20     77.57 o 
   5   1   2     2618.34     2566.10     32.07 o 
   6   1   2      371.14      378.08      9.50 o 
   7   1   2     2836.90     2968.89     59.50 o 
   8   1   2      918.70      920.91     18.26 o 
   9   1   2      164.96      161.27      7.87 o 
  10   1   2      215.16      229.33     10.55 o 
  11   1   2      252.66      264.60     65.62 o 
 -11   2   2      139.71      175.81     16.23 o 
 -10   2   2      230.71      242.85     18.68 o 
  -9   2   2      140.80      131.11      6.22 o 
  -8   2   2      610.91      550.14     10.36 o 
  -7   2   2      115.86      136.60      5.25 o 
  -6   2   2      175.10      190.23      6.12 o 
  -5   2   2     2048.16     2017.27     27.68 o 
  -4   2   2      320.29      261.65      6.16 o 
  -3   2   2     4982.45     5091.90     74.94 o 
  -2   2   2    58004.53    62511.54   2877.13 o 
  -1   2   2    11137.79    13387.19    320.54 o 
   0   2   2      218.08      265.72      5.72 o 
   1   2   2    11159.05    13505.42    323.89 o 
   2   2   2    60215.96    64075.38   2954.98 o 
   3   2   2     5084.06     5032.78     81.96 o 
   4   2   2      374.54      297.05      7.36 o 
   5   2   2     2128.56     2012.71     29.99 o 
   6   2   2      203.03      200.96      6.41 o 
   7   2   2      127.31      152.90      6.32 o 
   8   2   2      613.44      539.08     13.10 o 
   9   2   2      131.52      133.46      7.67 o 
  10   2   2      227.60      230.61      9.77 o 
  11   2   2      135.89      184.87     26.17 o 
 -11   3   2      110.28      104.74     38.01 o 
 -10   3   2       66.28       80.52     10.64 o 
  -9   3   2      125.17      110.16      7.38 o 
  -8   3   2     1934.56     1902.50     32.19 o 
  -7   3   2      251.76      236.69      5.45 o 
  -6   3   2      355.90      395.04      7.28 o 
  -5   3   2      772.05      746.78     14.24 o 
  -4   3   2     9729.89    10341.43    204.64 o 
  -3   3   2     9500.89     9738.90    223.01 o 
  -2   3   2     7782.84     8561.49    186.81 o 
  -1   3   2      424.22      308.05     11.95 o 
   0   3   2      827.67      955.24     20.44 o 
   1   3   2      477.20      374.41      8.47 o 
   2   3   2     7682.78     8372.85    202.32 o 
   3   3   2     9236.26     9555.12    288.17 o 
   4   3   2     9833.89    10465.86    221.48 o 
   5   3   2      789.63      734.55     16.17 o 
   6   3   2      348.01      370.52      9.76 o 
   7   3   2      277.27      266.09      9.42 o 
   8   3   2     1973.83     1967.10     35.64 o 
   9   3   2      127.39      132.23      7.02 o 
  10   3   2       67.10       75.50     10.59 o 
  11   3   2      103.82      125.46     15.93 o 
 -10   4   2        6.12        4.60      5.21 o 
  -9   4   2      124.85      115.21     10.82 o 
  -8   4   2      180.51      184.44      6.73 o 
  -7   4   2       15.41       20.74      2.85 o 
  -6   4   2      693.28      736.37     19.30 o 
  -5   4   2     5757.79     5635.73    101.92 o 
  -4   4   2      598.28      677.43     14.45 o 
  -3   4   2     9460.58     8971.28    200.85 o 
  -2   4   2     5353.22     5406.12    138.45 o 
  -1   4   2    11763.93    11681.68    290.39 o 
   0   4   2      316.01      286.90     24.45 o 
   1   4   2    11183.76    10881.45    264.97 o 
   2   4   2     5102.69     5069.49    107.79 o 
   3   4   2     9089.77     8098.82    187.68 o 
   4   4   2      645.99      732.21     14.08 o 
   5   4   2     5896.11     5721.19    125.98 o 
   6   4   2      749.76      769.30     18.07 o 
   7   4   2       28.84       33.99      3.66 o 
   8   4   2      208.76      223.51      8.84 o 
   9   4   2      129.15      135.91      9.25 o 
  10   4   2        4.79       -4.51      5.13 o 
 -10   5   2        5.35        2.39      7.41 o 
  -9   5   2      158.78      162.78     12.61 o 
  -8   5   2      131.02      148.39      5.26 o 
  -7   5   2      358.99      357.90     13.74 o 
  -6   5   2      757.45      693.65     23.84 o 
  -5   5   2     8203.06     8163.55    183.67 o 
  -4   5   2      764.82      819.63     49.32 o 
  -3   5   2     2986.06     3230.78    130.89 o 
  -2   5   2       30.67       21.91      4.75 o 
  -1   5   2     5489.55     5842.73    126.36 o 
   0   5   2      297.33      446.75     21.04 o 
   1   5   2     5472.45     5882.94    145.99 o 
   2   5   2       41.41       27.96      6.68 o 
   3   5   2     2962.35     3087.64     62.88 o 
   4   5   2      759.82      778.07     31.73 o 
   5   5   2     8197.68     8163.02    178.27 o 
   6   5   2      811.76      754.21     21.05 o 
   7   5   2      410.22      389.37     14.80 o 
   8   5   2      124.45      132.65      8.28 o 
   9   5   2      155.10      160.72     10.79 o 
  10   5   2        6.43        3.83      6.62 o 
 -10   6   2       97.46       65.27     39.99 o 
  -9   6   2      218.12      215.75     40.50 o 
  -8   6   2      129.36      135.52     12.98 o 
  -7   6   2      864.42      791.46     39.05 o 
  -6   6   2      678.95      657.48     16.57 o 
  -5   6   2       65.30       85.87      9.21 o 
  -4   6   2     1484.13     1457.16     36.83 o 
  -3   6   2      112.67      107.95      8.88 o 
  -2   6   2     6557.62     6594.12    159.01 o 
  -1   6   2     2522.48     2385.66     65.65 o 
   0   6   2     1503.50     1650.15     63.12 o 
   1   6   2     2549.02     2330.08     53.86 o 
   2   6   2     6313.43     6364.20    160.78 o 
   3   6   2       80.51       88.20      8.54 o 
   4   6   2     1482.08     1439.97     32.77 o 
   5   6   2       69.94       75.07      6.78 o 
   6   6   2      687.45      693.30     18.66 o 
   7   6   2      884.29      808.54     21.31 o 
   8   6   2      128.13      143.15     13.95 o 
   9   6   2      214.83      214.00     16.89 o 
  10   6   2       86.82      118.15     15.69 o 
  -9   7   2        8.74        9.58      8.85 o 
  -8   7   2      636.15      614.50     34.47 o 
  -7   7   2       55.57       54.15      8.19 o 
  -6   7   2      348.98      346.75     12.89 o 
  -5   7   2      474.95      455.50     15.08 o 
  -4   7   2     1050.32     1027.49     29.70 o 
  -3   7   2      606.17      564.81     19.99 o 
  -2   7   2      815.80      833.08     27.71 o 
  -1   7   2      429.19      403.46     18.38 o 
   0   7   2     8531.70     8241.92    218.60 o 
   1   7   2      453.83      428.48     16.77 o 
   2   7   2      808.92      835.51     47.13 o 
   3   7   2      596.46      590.64     20.48 o 
   4   7   2     1072.51     1032.23     27.35 o 
   5   7   2      473.07      462.77     18.51 o 
   6   7   2      354.40      336.73     11.87 o 
   7   7   2       45.95       49.45      7.73 o 
   8   7   2      599.15      618.80     29.92 o 
   9   7   2        9.36       15.16      8.50 o 
  -8   8   2      161.30      176.84     25.61 o 
  -7   8   2      106.56       89.17      8.38 o 
  -6   8   2      192.53      190.21     10.08 o 
  -5   8   2      690.10      651.18     21.02 o 
  -4   8   2      490.62      494.44     18.05 o 
  -3   8   2      320.22      334.82     17.02 o 
  -2   8   2     4045.63     3754.52    116.13 o 
  -1   8   2      584.25      601.76     37.31 o 
   0   8   2        4.00       10.70      6.83 o 
   1   8   2      571.21      595.23     26.61 o 
   2   8   2     4031.83     3797.91     95.03 o 
   3   8   2      344.55      366.58     24.06 o 
   4   8   2      472.53      459.20     22.94 o 
   5   8   2      677.97      649.64     21.00 o 
   6   8   2      166.84      161.40     10.01 o 
   7   8   2       95.71       76.79     11.96 o 
   8   8   2      155.14      148.51     16.52 o 
  -8   9   2       97.31       49.06     21.85 o 
  -7   9   2      520.44      572.14     26.77 o 
  -6   9   2      535.36      559.86     19.99 o 
  -5   9   2      341.76      320.86     16.92 o 
  -4   9   2      126.60      184.71     36.66 o 
  -3   9   2      440.08      418.23     20.12 o 
  -2   9   2     1016.56      913.49     30.21 o 
  -1   9   2      144.82      149.05     12.15 o 
   0   9   2      679.96      624.99     24.99 o 
   1   9   2      124.96      120.93     12.19 o 
   2   9   2      981.12      917.11     30.84 o 
   3   9   2      402.22      406.05     20.40 o 
   4   9   2      124.88      200.11     44.44 o 
   5   9   2      301.93      286.73     19.31 o 
   6   9   2      521.10      544.67     29.07 o 
   7   9   2      514.03      539.08     19.45 o 
   8   9   2       99.32       57.50     26.00 o 
  -7  10   2        7.62       13.66      7.37 o 
  -6  10   2      163.57      186.86     15.16 o 
  -5  10   2        5.37        7.44      7.54 o 
  -4  10   2      544.13      530.56     31.04 o 
  -3  10   2       63.01       78.14     12.59 o 
  -2  10   2       61.74      132.16     40.77 o 
  -1  10   2     1082.36     1027.33     43.07 o 
   0  10   2        0.74       -2.75      6.90 o 
   1  10   2     1044.45     1053.56     54.75 o 
   2  10   2       42.47      118.64     35.85 o 
   3  10   2       76.83       86.20     12.62 o 
   4  10   2      554.69      561.93     29.83 o 
   5  10   2        5.81        8.88      7.08 o 
   6  10   2      172.05      186.44     14.68 o 
   7  10   2       12.33        0.84      8.32 o 
  -5  11   2      128.39      147.32     15.03 o 
  -4  11   2      266.80      301.16     21.75 o 
  -3  11   2      166.03      148.91     22.17 o 
  -2  11   2       43.67       48.84     11.92 o 
  -1  11   2      420.85      406.27     30.05 o 
   0  11   2       28.63       26.43      9.01 o 
   1  11   2      450.88      400.64     22.58 o 
   2  11   2       45.84       47.31     11.88 o 
   3  11   2      158.63      147.52     14.98 o 
   4  11   2      273.06      318.65     71.44 o 
   5  11   2      118.56      123.17     14.80 o 
  -3  12   2      117.24      113.06     16.64 o 
  -2  12   2      349.68      377.00     24.36 o 
  -1  12   2      162.14      150.84     16.79 o 
   0  12   2       14.55       16.96      8.35 o 
   1  12   2      170.60      164.92     19.04 o 
   2  12   2      357.45      386.01     27.39 o 
   3  12   2      121.84      137.79     16.17 o 
   1   0   3     5469.41     6250.95    164.17 o 
   2   0   3    61603.02    62200.84   2272.46 o 
   3   0   3       32.81       42.51      2.47 o 
   4   0   3     1412.37     1599.61     19.93 o 
   5   0   3      719.22      653.31     10.31 o 
   6   0   3       40.94       38.11      3.54 o 
   7   0   3      231.86      245.67      8.03 o 
   8   0   3     1414.40     1244.49     26.19 o 
   9   0   3       49.93       45.08      5.04 o 
  10   0   3       69.62       71.39      4.90 o 
  11   0   3      223.88      216.89     13.13 o 
 -11   1   3      141.75      180.23     15.41 o 
 -10   1   3        2.22        4.70      6.26 o 
  -9   1   3      157.71      149.44      5.91 o 
  -8   1   3     1414.93     1352.03     23.01 o 
  -7   1   3     2307.37     2267.26     33.01 o 
  -6   1   3     1397.79     1425.68     20.17 o 
  -5   1   3     6917.69     7004.29    108.82 o 
  -4   1   3     6768.42     6149.18     85.90 o 
  -3   1   3     1821.58     1797.85     27.02 o 
  -2   1   3     7696.34     8634.63    185.67 o 
  -1   1   3     2426.01     2636.67     50.37 o 
   0   1   3    11696.64    14491.20    366.39 o 
   1   1   3     2625.57     2925.48     58.07 o 
   2   1   3     7881.26     9107.85    151.65 o 
   3   1   3     1586.67     1593.59     18.53 o 
   4   1   3     6684.69     5926.73     84.61 o 
   5   1   3     6651.51     6641.49    100.41 o 
   6   1   3     1369.08     1383.11     20.75 o 
   7   1   3     2245.74     2204.94     38.54 o 
   8   1   3     1392.35     1321.11     25.86 o 
   9   1   3      157.51      158.07      7.69 o 
  10   1   3        1.53        2.29      3.55 o 
  11   1   3      149.60      191.06     19.18 o 
 -11   2   3       94.73       79.76     28.83 o 
 -10   2   3       80.43       86.87     14.45 o 
  -9   2   3       57.37       65.94      4.05 o 
  -8   2   3      844.61      811.19     12.76 o 
  -7   2   3      920.01      888.73     13.60 o 
  -6   2   3      335.13      396.28      9.75 o 
  -5   2   3     2061.16     2034.32     26.24 o 
  -4   2   3      381.49      396.51      5.57 o 
  -3   2   3     2771.27     2873.73     38.59 o 
  -2   2   3    10603.94    11712.58    325.82 o 
  -1   2   3    40581.93    45270.08   1798.84 o 
   0   2   3    21635.06    25378.28    777.94 o 
   1   2   3    40198.70    45471.57   1798.62 o 
   2   2   3    10384.59    11697.27    419.82 o 
   3   2   3     3001.97     3066.24     42.19 o 
   4   2   3      363.35      380.32      9.78 o 
   5   2   3     2136.35     2087.73     32.51 o 
   6   2   3      349.23      398.06      8.70 o 
   7   2   3      914.46      862.72     23.72 o 
   8   2   3      875.46      818.89     20.02 o 
   9   2   3       50.19       60.91      6.77 o 
  10   2   3       77.90       56.59      6.30 o 
  11   2   3       87.25       81.85     18.30 o 
 -11   3   3      125.61       91.59     34.50 o 
 -10   3   3       54.52       51.07     16.40 o 
  -9   3   3      464.39      471.77     22.09 o 
  -8   3   3     1789.89     1793.72     25.82 o 
  -7   3   3      413.03      461.38      6.88 o 
  -6   3   3     1253.83     1288.35     23.28 o 
  -5   3   3     6994.72     6901.59    120.08 o 
  -4   3   3      399.14      412.56      7.36 o 
  -3   3   3     1467.61     1616.13     23.79 o 
  -2   3   3     1150.43     1396.81     28.42 o 
  -1   3   3    17170.00    18240.22    623.18 o 
   0   3   3     5391.09     5230.16    155.75 o 
   1   3   3    17478.91    19073.17    531.44 o 
   2   3   3     1177.95     1457.33     26.94 o 
   3   3   3     1446.99     1513.93     41.84 o 
   4   3   3      334.90      342.88     12.53 o 
   5   3   3     7089.27     7029.63    142.31 o 
   6   3   3     1253.24     1254.84     26.24 o 
   7   3   3      394.25      416.38     11.33 o 
   8   3   3     1823.34     1861.85     39.67 o 
   9   3   3      430.66      420.91     15.65 o 
  10   3   3       53.64       55.93      6.22 o 
  11   3   3      134.94      113.82     13.19 o 
 -10   4   3      153.35      179.69     17.58 o 
  -9   4   3      211.56      213.23     16.06 o 
  -8   4   3      785.15      747.93     29.40 o 
  -7   4   3      252.12      262.77      7.01 o 
  -6   4   3     2615.11     2805.62     46.93 o 
  -5   4   3      145.05      151.99      6.97 o 
  -4   4   3      372.07      331.66     12.52 o 
  -3   4   3       93.30      165.81     11.84 o 
  -2   4   3      942.81      787.19     80.86 o 
  -1   4   3     6918.08     7265.11    283.00 o 
   0   4   3      126.78      227.69     23.28 o 
   1   4   3     6887.89     7184.01    157.65 o 
   2   4   3     1003.52      818.35     20.13 o 
   3   4   3      137.66      189.76     31.39 o 
   4   4   3      386.64      347.73      7.77 o 
   5   4   3      123.23      152.25     16.22 o 
   6   4   3     2661.69     2752.80     52.35 o 
   7   4   3      262.75      256.72      9.67 o 
   8   4   3      793.43      822.99     18.15 o 
   9   4   3      219.43      224.08     10.63 o 
  10   4   3      155.85      185.95     14.80 o 
 -10   5   3      182.43      155.90     50.56 o 
  -9   5   3      152.12      165.29     13.05 o 
  -8   5   3     1280.78     1192.78     41.10 o 
  -7   5   3     1085.71     1113.49     25.37 o 
  -6   5   3      510.78      510.27     12.53 o 
  -5   5   3     1370.09     1310.45     29.72 o 
  -4   5   3     1860.21     1885.03     51.68 o 
  -3   5   3     1506.39     1528.87     35.59 o 
  -2   5   3      958.81      960.19     20.93 o 
  -1   5   3      931.93     1140.97     39.32 o 
   0   5   3     5988.87     5770.05    124.17 o 
   1   5   3      925.72     1173.17     78.69 o 
   2   5   3      940.81      929.04     23.50 o 
   3   5   3     1479.65     1553.96     34.44 o 
   4   5   3     1837.93     1886.06     37.70 o 
   5   5   3     1432.06     1372.03     46.38 o 
   6   5   3      477.40      489.31     18.75 o 
   7   5   3     1063.89     1034.94     25.56 o 
   8   5   3     1266.36     1248.90     32.59 o 
   9   5   3      153.12      166.25      8.40 o 
  10   5   3      181.13      187.75     17.75 o 
 -10   6   3       38.27       15.94      9.75 o 
  -9   6   3      184.56      177.95     44.30 o 
  -8   6   3      170.55      172.08     13.66 o 
  -7   6   3       68.08       76.96      5.05 o 
  -6   6   3      451.49      422.41     14.09 o 
  -5   6   3     1830.50     1795.77     39.84 o 
  -4   6   3      915.92      903.52     24.63 o 
  -3   6   3     3791.28     3825.21    100.97 o 
  -2   6   3     2635.03     2728.76    116.46 o 
  -1   6   3     1792.59     1724.90     62.90 o 
   0   6   3     2276.89     2214.97     50.94 o 
   1   6   3     1765.72     1653.22     37.26 o 
   2   6   3     2501.83     2684.94    148.99 o 
   3   6   3     3798.24     3921.58     90.50 o 
   4   6   3      877.71      896.75     23.99 o 
   5   6   3     1927.99     1916.61     42.12 o 
   6   6   3      408.45      382.35     13.48 o 
   7   6   3       53.03       53.13      8.20 o 
   8   6   3      154.65      149.53      9.51 o 
   9   6   3      190.62      196.47     15.82 o 
  10   6   3       35.70       31.61     10.76 o 
  -9   7   3      201.08      207.69     19.07 o 
  -8   7   3       80.19       49.70     26.38 o 
  -7   7   3      406.93      429.98     15.07 o 
  -6   7   3      246.33      273.17     10.06 o 
  -5   7   3      893.90      818.53     24.86 o 
  -4   7   3     1140.56     1193.21     67.78 o 
  -3   7   3     1260.90     1176.44     33.01 o 
  -2   7   3      103.60      117.90     19.40 o 
  -1   7   3     2422.91     2563.49     71.34 o 
   0   7   3     2390.75     2687.11    204.23 o 
   1   7   3     2314.34     2412.63     78.00 o 
   2   7   3       82.07       85.36      9.85 o 
   3   7   3     1175.99     1072.38     32.36 o 
   4   7   3     1133.86     1156.76     33.38 o 
   5   7   3      976.87      900.27     26.55 o 
   6   7   3      237.73      241.32     10.39 o 
   7   7   3      438.64      463.48     18.69 o 
   8   7   3       80.17       72.36     18.36 o 
   9   7   3      210.60      203.61     20.41 o 
  -8   8   3       78.63       35.83     20.63 o 
  -7   8   3      152.17      162.93     11.57 o 
  -6   8   3      170.64      207.68     11.34 o 
  -5   8   3      658.99      593.75     20.67 o 
  -4   8   3      790.34      758.25     23.65 o 
  -3   8   3      750.75      692.22     32.85 o 
  -2   8   3     1672.33     1651.86    116.16 o 
  -1   8   3      200.50      243.17     14.77 o 
   0   8   3       33.74       30.55      7.59 o 
   1   8   3      224.54      276.32     28.55 o 
   2   8   3     1764.67     1711.70     49.44 o 
   3   8   3      761.47      677.32     23.23 o 
   4   8   3      812.76      777.71     24.39 o 
   5   8   3      649.97      585.29     25.35 o 
   6   8   3      165.26      194.11     11.76 o 
   7   8   3      134.42      154.75     13.11 o 
   8   8   3       76.94       67.29      9.11 o 
  -8   9   3      214.03      217.68     68.14 o 
  -7   9   3        7.66        7.59      7.95 o 
  -6   9   3      270.09      274.36     15.99 o 
  -5   9   3        0.40       -2.48      6.01 o 
  -4   9   3     1674.07     1612.80     51.32 o 
  -3   9   3      437.43      424.31     36.87 o 
  -2   9   3     1154.36     1063.58     41.88 o 
  -1   9   3      489.55      433.80     20.96 o 
   0   9   3      890.34      910.63     30.60 o 
   1   9   3      463.22      405.01     19.46 o 
   2   9   3     1115.02     1083.90     35.10 o 
   3   9   3      407.94      368.90     20.45 o 
   4   9   3     1704.83     1631.76     69.04 o 
   5   9   3        0.93        5.77      5.54 o 
   6   9   3      274.16      328.20     21.96 o 
   7   9   3       10.23        5.49      6.56 o 
   8   9   3      209.52      234.21     23.64 o 
  -7  10   3       45.18       51.63     13.70 o 
  -6  10   3       46.50       39.57      8.88 o 
  -5  10   3       36.91       43.27      9.92 o 
  -4  10   3        1.47       10.38      6.91 o 
  -3  10   3      214.72      186.95     15.96 o 
  -2  10   3     1265.93     1226.68     41.50 o 
  -1  10   3     2188.13     2037.43     73.29 o 
   0  10   3       65.41       56.27     12.70 o 
   1  10   3     2184.59     2082.81     65.34 o 
   2  10   3     1261.13     1203.64     46.60 o 
   3  10   3      217.04      198.69     25.05 o 
   4  10   3        1.97        3.69      7.21 o 
   5  10   3       47.51       52.02      9.42 o 
   6  10   3       55.21       61.01     11.58 o 
   7  10   3       42.89       47.65     14.61 o 
  -5  11   3      381.82      399.86     24.19 o 
  -4  11   3      232.44      249.44     20.88 o 
  -3  11   3      264.12      264.94     20.88 o 
  -2  11   3      370.93      392.76     21.46 o 
  -1  11   3      159.56      164.78     15.52 o 
   0  11   3       68.31       63.47     10.64 o 
   1  11   3      155.93      152.31     16.69 o 
   2  11   3      380.52      429.17     22.78 o 
   3  11   3      235.86      251.45     18.87 o 
   4  11   3      230.51      236.25     21.40 o 
   5  11   3      368.30      397.00     25.95 o 
  -3  12   3      179.77      182.49     18.67 o 
  -2  12   3        0.51       -3.95      7.14 o 
  -1  12   3      360.81      344.52     25.98 o 
   0  12   3        1.23        8.40      9.31 o 
   1  12   3      363.26      366.02     24.09 o 
   2  12   3        0.33        5.85      7.71 o 
   3  12   3      184.93      212.52     21.40 o 
   0   0   4    40582.36    41220.16   1719.47 o 
   1   0   4       30.73       42.09      1.98 o 
   2   0   4     3915.41     3966.90     50.42 o 
   3   0   4     4261.67     4520.23     79.31 o 
   4   0   4    27198.15    31873.74    899.00 o 
   5   0   4      510.31      406.63      8.36 o 
   6   0   4       51.50       59.90      3.54 o 
   7   0   4      638.45      605.03     13.19 o 
   8   0   4      530.82      510.87     13.56 o 
   9   0   4      791.82      830.68     14.74 o 
  10   0   4      281.18      265.02     12.61 o 
  11   0   4       83.49       79.40      9.42 o 
 -11   1   4       66.18       79.31     11.06 o 
 -10   1   4      308.85      303.22     24.48 o 
  -9   1   4      564.15      558.72     11.02 o 
  -8   1   4      563.07      553.36     10.02 o 
  -7   1   4     2257.94     2301.52     33.46 o 
  -6   1   4     2633.88     2485.63     31.79 o 
  -5   1   4     2001.38     1984.09     34.13 o 
  -4   1   4      453.54      443.24     15.97 o 
  -3   1   4     1646.39     1723.86     23.46 o 
  -2   1   4    21039.72    24748.91    774.82 o 
  -1   1   4     1180.77     1467.42     33.07 o 
   1   1   4     1376.82     1681.95     21.29 o 
   2   1   4    21958.03    26528.48    668.95 o 
   3   1   4     1394.65     1456.86     18.18 o 
   4   1   4      474.49      461.28      9.59 o 
   5   1   4     2104.20     2142.46     27.09 o 
   6   1   4     2604.12     2482.11     37.65 o 
   7   1   4     2292.44     2348.30     47.38 o 
   8   1   4      562.68      552.14     14.46 o 
   9   1   4      545.13      556.71     16.06 o 
  10   1   4      310.72      346.31     13.20 o 
  11   1   4       62.07       98.04     18.35 o 
 -11   2   4      124.18      136.17     46.58 o 
 -10   2   4       10.30        4.38      8.76 o 
  -9   2   4      289.27      266.16     13.00 o 
  -8   2   4       72.34       80.74      3.04 o 
  -7   2   4     1453.89     1404.66     24.38 o 
  -6   2   4     1992.41     1934.84     25.11 o 
  -5   2   4     5414.71     5373.83     79.87 o 
  -4   2   4      716.94      598.38     16.80 o 
  -3   2   4    10434.42     9946.86    176.19 o 
  -2   2   4     9132.28     9505.95    167.05 o 
  -1   2   4    18828.67    21194.71    618.20 o 
   0   2   4      554.18      395.08     11.27 o 
   1   2   4    19588.23    22810.43    665.47 o 
   2   2   4     8987.42     9479.47    205.59 o 
   3   2   4    10030.27     9256.66    211.28 o 
   4   2   4      645.22      528.79     27.34 o 
   5   2   4     5066.88     4929.87     92.98 o 
   6   2   4     1972.96     2029.95     30.27 o 
   7   2   4     1363.75     1346.07     22.79 o 
   8   2   4       70.30       82.44      6.48 o 
   9   2   4      285.00      283.42     10.53 o 
  10   2   4       14.69       15.81      4.84 o 
  11   2   4      128.88      153.25     21.48 o 
 -11   3   4       72.54       60.13     25.20 o 
 -10   3   4      161.30      182.17     13.46 o 
  -9   3   4      332.83      385.66     16.67 o 
  -8   3   4      472.58      455.43     27.23 o 
  -7   3   4     1140.01     1148.90     36.25 o 
  -6   3   4     1248.69     1213.40     14.66 o 
  -5   3   4     2158.50     2136.88     34.14 o 
  -4   3   4     1990.75     1970.73     28.19 o 
  -3   3   4     8403.82     8616.00    169.17 o 
  -2   3   4     4925.26     5653.87    171.24 o 
  -1   3   4     1170.40     1028.28     33.40 o 
   0   3   4     2044.99     2049.36     41.05 o 
   1   3   4     1055.80      951.21     18.48 o 
   2   3   4     5074.82     5707.12    108.91 o 
   3   3   4     8128.79     7859.13    169.72 o 
   4   3   4     2101.24     2042.83     44.97 o 
   5   3   4     2072.15     2103.61     47.27 o 
   6   3   4     1218.30     1184.50     23.53 o 
   7   3   4     1079.24     1076.83     19.99 o 
   8   3   4      426.98      414.60     12.41 o 
   9   3   4      338.77      390.44     12.84 o 
  10   3   4      153.20      145.15     10.50 o 
  11   3   4       68.26       63.88     18.11 o 
 -10   4   4       59.41       30.77     14.21 o 
  -9   4   4      137.34      147.33     11.42 o 
  -8   4   4      338.91      380.83     21.72 o 
  -7   4   4     1362.13     1353.28     38.95 o 
  -6   4   4        7.18        8.07      3.39 o 
  -5   4   4       59.18       71.13      4.65 o 
  -4   4   4      229.38      235.96      5.73 o 
  -3   4   4     3432.45     3603.49     77.64 o 
  -2   4   4     7261.57     7092.77    152.69 o 
  -1   4   4    11293.38    11548.81    287.48 o 
   0   4   4    25831.37    27566.16    924.84 o 
   1   4   4    11649.94    11943.05    295.75 o 
   2   4   4     7282.18     7132.05    159.25 o 
   3   4   4     3524.73     3690.68     83.17 o 
   4   4   4      187.05      194.64      7.50 o 
   5   4   4       64.52       99.03     14.48 o 
   6   4   4       10.58       14.18      3.83 o 
   7   4   4     1363.69     1334.01     31.55 o 
   8   4   4      341.52      366.07     12.09 o 
   9   4   4      123.88      128.45      9.36 o 
  10   4   4       62.22       33.00     10.67 o 
 -10   5   4       25.06       13.38     14.79 o 
  -9   5   4      174.16      166.32     17.10 o 
  -8   5   4       79.88       93.37     11.10 o 
  -7   5   4       67.08       63.63      2.94 o 
  -6   5   4     3877.93     3705.14     83.36 o 
  -5   5   4     1345.65     1368.94     24.55 o 
  -4   5   4     3380.99     3387.67    111.63 o 
  -3   5   4     1468.76     1625.92    109.46 o 
  -2   5   4     7581.29     7515.58    177.27 o 
  -1   5   4     1749.01     1709.81     49.29 o 
   0   5   4     6598.01     6313.71    195.08 o 
   1   5   4     1786.34     1789.69     36.68 o 
   2   5   4     7797.01     7589.09    182.52 o 
   3   5   4     1449.89     1545.49     31.81 o 
   4   5   4     3374.92     3366.82     81.58 o 
   5   5   4     1347.32     1394.19     35.31 o 
   6   5   4     3708.18     3567.34     85.25 o 
   7   5   4       60.07       55.29      6.34 o 
   8   5   4       88.82      106.27      6.67 o 
   9   5   4      191.15      187.26      9.70 o 
  10   5   4       27.24       42.63      9.83 o 
 -10   6   4      178.60      177.74     27.36 o 
  -9   6   4       93.67       79.92     18.23 o 
  -8   6   4       56.79       57.81     10.43 o 
  -7   6   4      209.95      199.53      7.12 o 
  -6   6   4      927.51      925.27     19.11 o 
  -5   6   4      965.05      940.34     24.43 o 
  -4   6   4      213.52      183.29     13.36 o 
  -3   6   4     4340.27     4000.69     96.24 o 
  -2   6   4     1771.04     1837.58     55.89 o 
  -1   6   4     1312.18     1221.43     31.01 o 
   0   6   4     5545.55     5543.74    124.97 o 
   1   6   4     1178.48     1150.49     66.83 o 
   2   6   4     1859.67     1872.01     53.29 o 
   3   6   4     4335.81     4127.24     98.42 o 
   4   6   4      212.94      236.37     39.87 o 
   5   6   4     1000.71      984.68     25.58 o 
   6   6   4      950.93      981.36     32.50 o 
   7   6   4      222.60      221.96     10.92 o 
   8   6   4       65.63       67.41      7.34 o 
   9   6   4       93.45       94.30      8.33 o 
  10   6   4      164.02      146.13     16.10 o 
  -9   7   4      146.37       94.82     69.73 o 
  -8   7   4        0.89        1.64      5.70 o 
  -7   7   4     1069.92     1037.39     24.88 o 
  -6   7   4      327.93      336.99     19.59 o 
  -5   7   4      267.56      270.98     14.87 o 
  -4   7   4     2578.81     2509.36     59.52 o 
  -3   7   4     1143.21     1113.82     30.88 o 
  -2   7   4      550.31      667.57     48.73 o 
  -1   7   4      900.34      967.13     47.39 o 
   0   7   4     8810.71     8445.91    221.47 o 
   1   7   4     1012.13     1064.95     37.73 o 
   2   7   4      519.59      532.68     19.42 o 
   3   7   4     1157.50     1124.93     29.85 o 
   4   7   4     2473.26     2413.59     59.49 o 
   5   7   4      265.06      294.83     13.31 o 
   6   7   4      325.02      303.99     11.67 o 
   7   7   4     1078.05     1007.58     33.26 o 
   8   7   4        0.68       -2.37      4.10 o 
   9   7   4      155.19      140.28     15.86 o 
  -8   8   4      120.86       85.42     45.66 o 
  -7   8   4        5.27        7.90      6.06 o 
  -6   8   4      548.49      531.11     17.39 o 
  -5   8   4      103.34      112.83     10.85 o 
  -4   8   4      910.76      887.87     33.40 o 
  -3   8   4     1191.43     1099.61     34.05 o 
  -2   8   4      553.51      509.35     20.53 o 
  -1   8   4     1462.86     1449.76     51.19 o 
   0   8   4      672.99      695.13     29.09 o 
   1   8   4     1452.51     1415.07     45.87 o 
   2   8   4      610.87      604.41     29.19 o 
   3   8   4     1236.65     1122.13     32.04 o 
   4   8   4      993.03      932.79     31.37 o 
   5   8   4      124.99      119.46      9.73 o 
   6   8   4      523.93      487.71     21.63 o 
   7   8   4        4.51        5.94      4.01 o 
   8   8   4      133.90      144.84     13.39 o 
  -8   9   4       15.74        3.89     11.09 o 
  -7   9   4      200.70      203.80     31.94 o 
  -6   9   4      584.70      606.12     26.20 o 
  -5   9   4      240.28      246.63     14.18 o 
  -4   9   4      157.58      176.56     27.13 o 
  -3   9   4      152.74      158.74     13.05 o 
  -2   9   4      849.12      828.16     37.97 o 
  -1   9   4      385.64      333.16     20.08 o 
   0   9   4       36.52       54.88     23.27 o 
   1   9   4      363.55      307.53     17.49 o 
   2   9   4      916.33      924.28     33.65 o 
   3   9   4      177.43      189.52     19.69 o 
   4   9   4      162.98      232.76     48.92 o 
   5   9   4      248.66      264.05     14.72 o 
   6   9   4      598.97      614.46     25.35 o 
   7   9   4      211.17      232.73     17.02 o 
   8   9   4       14.64       17.25     11.27 o 
  -7  10   4       72.68       78.36     18.37 o 
  -6  10   4       54.70       49.65      7.85 o 
  -5  10   4      216.02      221.50     15.49 o 
  -4  10   4      435.85      435.33     24.78 o 
  -3  10   4      262.60      263.04     18.66 o 
  -2  10   4       30.94       22.99      7.93 o 
  -1  10   4      175.88      233.09     21.95 o 
   0  10   4     1525.01     1371.75     48.58 o 
   1  10   4      193.36      252.96     22.01 o 
   2  10   4       26.92       23.15      9.05 o 
   3  10   4      254.00      266.62     19.48 o 
   4  10   4      453.48      463.55     26.84 o 
   5  10   4      207.25      223.77     16.47 o 
   6  10   4       50.58       37.58      8.27 o 
   7  10   4       67.18       57.78     27.10 o 
  -5  11   4       74.61       74.85     11.94 o 
  -4  11   4      248.71      273.22     18.73 o 
  -3  11   4       85.06       80.35     12.79 o 
  -2  11   4        0.64        3.92      6.15 o 
  -1  11   4       63.28       63.77     12.27 o 
   0  11   4      176.68      143.32     13.90 o 
   1  11   4       68.52       63.08     13.01 o 
   2  11   4        0.64       -2.42      8.20 o 
   3  11   4       98.98       97.17     15.24 o 
   4  11   4      239.35      285.83     20.06 o 
   5  11   4       66.20       70.74     12.48 o 
  -3  12   4      239.84      252.76     24.21 o 
  -2  12   4       18.05       12.88      9.00 o 
  -1  12   4      113.17      136.11     15.71 o 
   0  12   4        0.29       -0.71      6.30 o 
   1  12   4      118.52      148.77     18.40 o 
   2  12   4       14.12       11.65     11.09 o 
   3  12   4      235.80      241.65     21.70 o 
   1   0   5     9630.35    11499.34    291.18 o 
   2   0   5      459.82      523.79      9.68 o 
   3   0   5    16837.88    19238.79    432.13 o 
   4   0   5     4472.63     4217.88     62.19 o 
   5   0   5     1696.39     1722.13     26.48 o 
   6   0   5      143.94      133.02      4.05 o 
   7   0   5       34.72       50.02      5.26 o 
   8   0   5      253.62      270.10      8.71 o 
   9   0   5      772.06      735.69     14.61 o 
  10   0   5      202.15      221.90     13.07 o 
  11   0   5      211.84      272.11     14.35 o 
 -11   1   5       33.10       26.27      9.39 o 
 -10   1   5      281.05      291.20     21.95 o 
  -9   1   5      111.94      102.92      4.75 o 
  -8   1   5       27.22       24.23      2.55 o 
  -7   1   5      256.11      248.43      4.73 o 
  -6   1   5     1946.74     1941.71     27.95 o 
  -5   1   5     5321.81     5896.29     98.89 o 
  -4   1   5     1678.82     1727.26     27.08 o 
  -3   1   5    16021.21    17558.38    533.51 o 
  -2   1   5    17299.43    19516.06    544.15 o 
  -1   1   5     2588.21     2698.06     48.43 o 
   0   1   5    16122.57    20268.12    498.93 o 
   1   1   5     2342.08     2425.28     37.33 o 
   2   1   5    16910.61    19046.31    387.22 o 
   3   1   5    15603.51    16601.50    364.43 o 
   4   1   5     1722.03     1833.20     30.69 o 
   5   1   5     5245.26     5718.61     93.14 o 
   6   1   5     2055.41     2044.71     30.99 o 
   7   1   5      235.32      222.57      7.56 o 
   8   1   5       23.06       19.70      4.22 o 
   9   1   5      100.78      114.07      7.20 o 
  10   1   5      294.90      318.48     17.14 o 
  11   1   5       30.61       34.45     10.08 o 
 -11   2   5        5.15        5.22      8.02 o 
 -10   2   5      628.86      610.06     33.30 o 
  -9   2   5      152.99      161.61     12.76 o 
  -8   2   5      171.46      200.80     10.72 o 
  -7   2   5      636.52      651.11     20.16 o 
  -6   2   5      576.48      640.40     19.68 o 
  -5   2   5      767.40      866.82     21.24 o 
  -4   2   5    16318.43    16284.59    464.85 o 
  -3   2   5     3183.05     3229.04     52.51 o 
  -2   2   5     5499.79     5851.86    100.14 o 
  -1   2   5     4083.68     4327.38     75.58 o 
   0   2   5    22007.90    26437.88    835.44 o 
   1   2   5     3958.95     4286.09     75.79 o 
   2   2   5     5413.97     5786.42    106.39 o 
   3   2   5     3200.17     3254.21     63.75 o 
   4   2   5    17016.96    16892.93    465.30 o 
   5   2   5      739.26      804.12     20.62 o 
   6   2   5      548.87      606.77     13.13 o 
   7   2   5      626.05      675.33     14.09 o 
   8   2   5      203.03      218.46      8.67 o 
   9   2   5      155.03      166.31      8.31 o 
  10   2   5      638.49      648.19     21.29 o 
  11   2   5        6.16       12.39     10.45 o 
 -11   3   5        3.94       15.96     10.79 o 
 -10   3   5      554.81      610.16     26.43 o 
  -9   3   5      102.82      131.53     10.53 o 
  -8   3   5      202.33      178.33     13.51 o 
  -7   3   5      299.64      262.53     17.64 o 
  -6   3   5     6262.38     6119.29    149.61 o 
  -5   3   5     2223.24     2268.14     51.46 o 
  -4   3   5     1420.71     1716.39     53.08 o 
  -3   3   5     1981.74     2140.93     35.25 o 
  -2   3   5     4914.06     4930.37    113.24 o 
  -1   3   5      511.10      537.09     13.11 o 
   0   3   5        1.84       15.65      3.42 o 
   1   3   5      454.09      510.27     10.57 o 
   2   3   5     4370.54     4267.58     83.80 o 
   3   3   5     1775.83     1792.95     29.30 o 
   4   3   5     1383.46     1749.46     80.60 o 
   5   3   5     2195.39     2147.42     49.02 o 
   6   3   5     6423.30     6416.42    131.43 o 
   7   3   5      312.99      304.72     10.75 o 
   8   3   5      190.63      176.38      7.82 o 
   9   3   5       95.97      100.39      7.49 o 
  10   3   5      554.44      565.31     20.04 o 
  11   3   5        4.06        9.93     12.51 o 
 -10   4   5      284.22      308.97     20.55 o 
  -9   4   5      176.81      169.08     12.49 o 
  -8   4   5      273.64      296.29     18.14 o 
  -7   4   5       19.61       34.49      6.97 o 
  -6   4   5      509.55      586.46     24.67 o 
  -5   4   5     1323.93     1318.42     20.56 o 
  -4   4   5      360.44      393.61      8.42 o 
  -3   4   5     8691.89     9051.77    211.26 o 
  -2   4   5     1007.81     1039.16     35.69 o 
  -1   4   5    12880.72    13140.07    346.21 o 
   0   4   5     3800.06     3679.65     73.44 o 
   1   4   5    12716.32    13260.50    349.36 o 
   2   4   5      957.31      976.32     21.82 o 
   3   4   5     8663.46     8923.98    218.08 o 
   4   4   5      418.89      456.68     22.72 o 
   5   4   5     1280.70     1251.70     27.18 o 
   6   4   5      526.10      591.17     14.92 o 
   7   4   5       26.55       26.63      4.38 o 
   8   4   5      292.89      296.74     10.12 o 
   9   4   5      165.45      160.23      8.06 o 
  10   4   5      291.66      261.76     13.84 o 
 -10   5   5      156.78       82.58     60.36 o 
  -9   5   5      167.69      197.82     13.88 o 
  -8   5   5      271.79      280.28     18.44 o 
  -7   5   5     1879.74     1765.09     55.81 o 
  -6   5   5     2904.89     2762.12     56.67 o 
  -5   5   5      163.31      168.71      8.80 o 
  -4   5   5      338.18      338.92     17.68 o 
  -3   5   5     8361.29     8401.77    199.63 o 
  -2   5   5     2934.46     2958.47    160.32 o 
  -1   5   5     4040.73     4252.26    151.19 o 
   0   5   5        1.82        6.51      6.66 o 
   1   5   5     4129.57     4323.68    100.00 o 
   2   5   5     3051.92     2887.98    106.20 o 
   3   5   5     8315.03     8350.62    201.43 o 
   4   5   5      317.23      310.39     12.83 o 
   5   5   5      159.70      171.60     10.33 o 
   6   5   5     2815.38     2642.22     65.64 o 
   7   5   5     1945.59     1812.56     43.75 o 
   8   5   5      264.23      263.82     12.05 o 
   9   5   5      155.07      180.83      9.47 o 
  10   5   5      169.69      170.82     13.93 o 
 -10   6   5      198.98      168.34     51.62 o 
  -9   6   5       47.37       25.06     10.94 o 
  -8   6   5      129.84      137.09     13.80 o 
  -7   6   5       57.46       57.53      3.03 o 
  -6   6   5      408.85      395.64     11.96 o 
  -5   6   5     1578.23     1493.35     44.50 o 
  -4   6   5     5092.04     4956.19    115.89 o 
  -3   6   5      187.36      157.08     12.46 o 
  -2   6   5      857.35      870.39     27.30 o 
  -1   6   5     4004.40     3977.76     90.19 o 
   0   6   5      110.13       93.51     12.87 o 
   1   6   5     3907.34     3865.64    136.59 o 
   2   6   5      879.56      894.45     36.65 o 
   3   6   5      188.39      167.01     21.12 o 
   4   6   5     5022.67     4826.26    112.38 o 
   5   6   5     1540.51     1444.44     35.11 o 
   6   6   5      427.13      427.08     11.63 o 
   7   6   5       62.60       57.99      7.57 o 
   8   6   5      133.08      160.96     11.51 o 
   9   6   5       50.67       28.01      6.12 o 
  10   6   5      198.27      229.01     19.70 o 
  -9   7   5       54.66       22.47     22.36 o 
  -8   7   5      122.53       91.37     38.95 o 
  -7   7   5       83.24       74.55      8.25 o 
  -6   7   5     1403.32     1369.22     28.16 o 
  -5   7   5      599.87      605.85     16.43 o 
  -4   7   5       13.84       18.79      5.42 o 
  -3   7   5     1271.51     1193.31     32.48 o 
  -2   7   5     3389.96     3124.49     82.41 o 
  -1   7   5      529.41      526.23     30.90 o 
   0   7   5     1629.48     1732.79    120.56 o 
   1   7   5      526.16      496.67     18.26 o 
   2   7   5     3447.69     3199.06     81.67 o 
   3   7   5     1255.20     1213.37     31.93 o 
   4   7   5        9.52       19.71      6.76 o 
   5   7   5      573.00      597.48     21.99 o 
   6   7   5     1401.51     1357.55     33.83 o 
   7   7   5       87.52       72.73      9.71 o 
   8   7   5      124.14      134.35     10.77 o 
   9   7   5       50.94       54.18     10.35 o 
  -8   8   5       80.46       46.48     28.94 o 
  -7   8   5       79.28       93.01     10.49 o 
  -6   8   5      227.38      199.53      9.95 o 
  -5   8   5       65.71       69.90      9.73 o 
  -4   8   5      535.32      546.20     22.15 o 
  -3   8   5      518.60      521.97     25.58 o 
  -2   8   5      473.05      470.96     21.68 o 
  -1   8   5     1043.05      988.01     71.17 o 
   0   8   5     2042.34     1944.54     69.39 o 
   1   8   5     1116.61     1017.98     31.45 o 
   2   8   5      471.22      475.01     21.77 o 
   3   8   5      494.39      521.26     23.90 o 
   4   8   5      478.94      455.89     21.25 o 
   5   8   5       53.73       53.11      7.84 o 
   6   8   5      231.82      217.34     10.97 o 
   7   8   5       78.06       91.26     11.67 o 
   8   8   5       82.79      102.27     12.79 o 
  -7   9   5       94.30       83.11     18.49 o 
  -6   9   5      129.78      121.07     11.88 o 
  -5   9   5      585.74      609.11     22.13 o 
  -4   9   5      516.74      480.60     20.09 o 
  -3   9   5      939.08      869.62     39.40 o 
  -2   9   5      237.73      265.51     38.06 o 
  -1   9   5      563.84      493.29     20.99 o 
   0   9   5      832.01      879.98     30.63 o 
   1   9   5      510.65      466.75     23.74 o 
   2   9   5      231.03      252.75     23.59 o 
   3   9   5      881.95      802.97     28.15 o 
   4   9   5      514.18      533.33     24.00 o 
   5   9   5      586.01      605.37     24.08 o 
   6   9   5      124.76      120.97      9.76 o 
   7   9   5       95.14      107.38     18.95 o 
  -6  10   5       21.05       26.06     12.11 o 
  -5  10   5       23.39       16.72      9.19 o 
  -4  10   5      752.21      744.05     32.78 o 
  -3  10   5      326.60      315.00     17.99 o 
  -2  10   5      106.41       99.58     11.46 o 
  -1  10   5      590.07      577.23     28.70 o 
   0  10   5      479.02      524.18     25.57 o 
   1  10   5      609.70      601.89     28.04 o 
   2  10   5      103.05      105.45     12.36 o 
   3  10   5      333.89      308.70     25.77 o 
   4  10   5      802.83      825.14     38.62 o 
   5  10   5       15.13       17.98      9.54 o 
   6  10   5       25.13       30.00      7.67 o 
  -5  11   5       49.84       42.98     10.81 o 
  -4  11   5       36.51       37.99     10.19 o 
  -3  11   5       26.49       24.62      9.82 o 
  -2  11   5      164.23      172.51     15.61 o 
  -1  11   5      137.40      124.96     14.04 o 
   0  11   5      139.04      143.72     14.01 o 
   1  11   5      132.93      134.27     15.77 o 
   2  11   5      146.35      153.35     17.34 o 
   3  11   5       31.08       39.41     14.53 o 
   4  11   5       34.63       26.59     10.84 o 
   5  11   5       51.59       68.82     11.96 o 
  -3  12   5      161.40      181.35     21.28 o 
  -2  12   5       89.98       97.80     15.32 o 
  -1  12   5       14.71       12.91      9.62 o 
   0  12   5      899.75      865.88     40.57 o 
   1  12   5       18.87       24.18     10.54 o 
   2  12   5       91.81      101.30     15.20 o 
   3  12   5      170.49      233.17     20.27 o 
   0   0   6    29951.50    34474.46   1362.25 o 
   1   0   6    14888.26    16560.34    419.88 o 
   2   0   6     5911.86     7403.78    172.18 o 
   3   0   6     3371.25     3317.50     43.40 o 
   4   0   6     7357.33     7991.22    136.23 o 
   5   0   6      612.26      632.47     12.12 o 
   6   0   6      688.86      651.94     10.85 o 
   7   0   6      117.21      106.84      4.97 o 
   8   0   6       76.52       74.44      6.08 o 
   9   0   6       93.03       96.27      4.09 o 
  10   0   6       27.88       16.25      5.50 o 
  11   0   6        1.16        0.90      4.96 o 
 -11   1   6        7.50       14.50      7.52 o 
 -10   1   6       17.35       19.58      8.42 o 
  -9   1   6      483.40      511.57     18.76 o 
  -8   1   6      977.29      927.51     20.51 o 
  -7   1   6      436.39      403.53      6.05 o 
  -6   1   6     3329.44     3136.07     39.41 o 
  -5   1   6     2011.78     1974.46     40.99 o 
  -4   1   6     2984.08     3345.07     79.05 o 
  -3   1   6     5242.31     5404.12    112.10 o 
  -2   1   6     8766.52     8956.80    197.83 o 
  -1   1   6    17378.98    18925.32    472.04 o 
   0   1   6     1626.29     1694.13     34.22 o 
   1   1   6    17559.71    20028.77    443.69 o 
   2   1   6     8571.95     9225.71    163.15 o 
   3   1   6     5148.76     5413.30     82.51 o 
   4   1   6     3126.58     3401.13     49.95 o 
   5   1   6     1942.00     1889.93     27.93 o 
   6   1   6     3295.93     3172.32     53.50 o 
   7   1   6      472.03      458.18     11.40 o 
   8   1   6      997.36      971.52     25.05 o 
   9   1   6      493.84      504.89     15.58 o 
  10   1   6       15.90       17.31      6.31 o 
  11   1   6        5.42        5.14      8.25 o 
 -11   2   6       10.06        8.01     14.27 o 
 -10   2   6       48.72       35.22     16.18 o 
  -9   2   6      615.87      670.75     21.56 o 
  -8   2   6       81.94       69.81      9.96 o 
  -7   2   6      679.65      631.96     18.24 o 
  -6   2   6     6098.24     5931.22    139.69 o 
  -5   2   6       55.14       65.23      6.66 o 
  -4   2   6      662.49      677.01     15.69 o 
  -3   2   6     3486.48     3156.72     52.48 o 
  -2   2   6    28662.89    35606.74   1044.65 o 
  -1   2   6    16877.71    19653.29    569.79 o 
   0   2   6     5336.06     5237.67     96.35 o 
   1   2   6    16914.18    20821.41    592.37 o 
   2   2   6    27904.81    33368.00   1194.45 o 
   3   2   6     3567.41     3308.18     56.93 o 
   4   2   6      674.04      682.10     22.84 o 
   5   2   6       25.34       27.22      3.10 o 
   6   2   6     6413.90     6395.44    110.19 o 
   7   2   6      657.21      600.24     14.59 o 
   8   2   6       90.03       80.25      6.09 o 
   9   2   6      616.48      657.97     19.24 o 
  10   2   6       45.74       59.42      7.40 o 
  11   2   6       14.21       27.42     11.78 o 
 -11   3   6       93.51       40.29     49.48 o 
 -10   3   6      672.65      743.15     26.45 o 
  -9   3   6      253.75      256.15     13.53 o 
  -8   3   6     1009.62     1013.40     29.96 o 
  -7   3   6     1805.48     1709.80     49.30 o 
  -6   3   6     2625.08     2507.16     64.25 o 
  -5   3   6     2786.05     2878.45     64.99 o 
  -4   3   6     2364.23     2427.85     44.42 o 
  -3   3   6     5548.94     5352.57     87.69 o 
  -2   3   6     2339.88     2454.88     71.78 o 
  -1   3   6     1043.35     1024.70     20.36 o 
   0   3   6     7398.94     8219.43    177.63 o 
   1   3   6     1012.69     1036.79     20.58 o 
   2   3   6     2128.80     2218.33     39.35 o 
   3   3   6     5698.11     5270.97    102.43 o 
   4   3   6     2584.26     2601.90     48.84 o 
   5   3   6     2677.47     2711.20     77.93 o 
   6   3   6     2508.28     2453.48     58.53 o 
   7   3   6     1699.69     1630.00     30.67 o 
   8   3   6      977.65      924.54     20.01 o 
   9   3   6      236.81      238.00      9.80 o 
  10   3   6      708.14      727.50     23.50 o 
  11   3   6       86.97       79.64     17.24 o 
 -10   4   6       62.46       46.06     21.22 o 
  -9   4   6      532.82      559.15     25.74 o 
  -8   4   6      706.20      682.82     25.18 o 
  -7   4   6      182.29      186.79     14.20 o 
  -6   4   6      518.20      571.39     23.75 o 
  -5   4   6     1035.69     1015.72     35.01 o 
  -4   4   6     6555.41     6786.83    124.20 o 
  -3   4   6     2322.26     2289.20     58.98 o 
  -2   4   6     8684.53     9390.65    227.78 o 
  -1   4   6    14470.02    15318.46    425.75 o 
   0   4   6       33.93       48.78      5.53 o 
   1   4   6    14465.01    15292.17    424.04 o 
   2   4   6     8466.21     8757.14    206.06 o 
   3   4   6     2295.07     2302.25     42.26 o 
   4   4   6     6726.37     6625.12    273.85 o 
   5   4   6      989.63      948.97     21.48 o 
   6   4   6      551.37      591.16     17.74 o 
   7   4   6      152.36      150.72      9.03 o 
   8   4   6      693.51      674.70     19.31 o 
   9   4   6      551.96      572.81     15.23 o 
  10   4   6       64.78       56.61      7.42 o 
 -10   5   6      282.01      278.39     20.27 o 
  -9   5   6      205.86      192.36     15.41 o 
  -8   5   6      279.09      295.34     21.16 o 
  -7   5   6     1020.45     1000.63     32.58 o 
  -6   5   6      138.84      188.14     16.46 o 
  -5   5   6     6145.22     5862.46    111.60 o 
  -4   5   6      591.24      565.16     14.53 o 
  -3   5   6      249.01      321.83     26.00 o 
  -2   5   6     2314.84     2117.78     48.00 o 
  -1   5   6      229.31      266.01     23.21 o 
   0   5   6     1375.93     1402.89     34.95 o 
   1   5   6      295.76      324.95     14.91 o 
   2   5   6     2315.00     2075.13     41.76 o 
   3   5   6      213.85      250.09     10.41 o 
   4   5   6      563.50      563.01     20.68 o 
   5   5   6     6245.81     5969.51    119.59 o 
   6   5   6      114.05      169.58     29.53 o 
   7   5   6     1050.10     1024.98     34.67 o 
   8   5   6      280.07      283.58     11.92 o 
   9   5   6      196.25      193.12     11.70 o 
  10   5   6      299.51      306.86     19.04 o 
  -9   6   6       47.37       21.12     13.82 o 
  -8   6   6       74.71       80.11     10.44 o 
  -7   6   6      335.77      366.91     19.48 o 
  -6   6   6      315.12      313.07     10.09 o 
  -5   6   6      799.04      766.84     18.78 o 
  -4   6   6     2084.14     1929.60     41.77 o 
  -3   6   6      146.41      135.82      8.62 o 
  -2   6   6      151.43      134.91      9.30 o 
  -1   6   6      527.98      409.54     16.84 o 
   0   6   6      103.78      104.53      8.21 o 
   1   6   6      479.69      453.61     44.20 o 
   2   6   6      171.88      174.15     19.25 o 
   3   6   6      209.86      198.67     10.73 o 
   4   6   6     2060.79     1825.44     44.36 o 
   5   6   6      855.25      834.63     26.87 o 
   6   6   6      283.73      287.27     15.97 o 
   7   6   6      366.95      381.02     18.10 o 
   8   6   6       61.69       65.18      7.84 o 
   9   6   6       47.32       34.14      7.20 o 
  -9   7   6      244.08      288.71     25.86 o 
  -8   7   6      168.46      186.47     15.93 o 
  -7   7   6      387.08      372.58     22.43 o 
  -6   7   6        0.60        0.04      3.07 o 
  -5   7   6      463.04      518.44     25.97 o 
  -4   7   6     1233.30     1221.82     30.11 o 
  -3   7   6      221.98      262.83     28.95 o 
  -2   7   6     1338.88     1346.00     44.55 o 
  -1   7   6     1879.26     1865.37     47.95 o 
   0   7   6      207.03      256.28     21.93 o 
   1   7   6     1971.57     1885.81     61.10 o 
   2   7   6     1300.27     1286.12     39.89 o 
   3   7   6      211.45      261.75     15.58 o 
   4   7   6     1146.16     1137.04     31.49 o 
   5   7   6      480.60      520.58     16.48 o 
   6   7   6        0.05        4.16      3.00 o 
   7   7   6      406.89      409.33     21.51 o 
   8   7   6      168.30      202.38     12.40 o 
   9   7   6      250.18      269.62     13.60 o 
  -8   8   6      168.54      123.78     52.02 o 
  -7   8   6      191.30      189.21     14.93 o 
  -6   8   6       52.20       40.89      5.96 o 
  -5   8   6      281.89      290.87     17.50 o 
  -4   8   6      669.52      671.59     22.73 o 
  -3   8   6      873.60      807.70     26.96 o 
  -2   8   6     1459.69     1348.14     44.44 o 
  -1   8   6      731.37      777.57     39.10 o 
   0   8   6     1439.28     1355.98     56.09 o 
   1   8   6      662.06      673.88     28.29 o 
   2   8   6     1468.02     1348.68     48.89 o 
   3   8   6      890.72      821.43     26.70 o 
   4   8   6      683.05      681.85     24.54 o 
   5   8   6      294.19      284.14     18.02 o 
   6   8   6       46.30       36.66      5.71 o 
   7   8   6      190.42      181.60     13.37 o 
   8   8   6      162.86      172.75     14.57 o 
  -7   9   6       68.27       73.69     12.38 o 
  -6   9   6      234.25      242.47     14.49 o 
  -5   9   6      415.58      433.39     19.60 o 
  -4   9   6      570.08      556.27     26.05 o 
  -3   9   6      299.22      306.80     31.95 o 
  -2   9   6     1191.51     1151.70     36.99 o 
  -1   9   6      221.30      205.61     14.52 o 
   0   9   6     1099.16     1017.24     35.82 o 
   1   9   6      206.30      233.79     15.01 o 
   2   9   6     1192.65     1113.04     38.34 o 
   3   9   6      271.07      251.09     16.56 o 
   4   9   6      568.72      522.07     29.16 o 
   5   9   6      403.82      427.88     22.03 o 
   6   9   6      260.83      263.57     15.00 o 
   7   9   6       63.09       70.25     11.07 o 
  -6  10   6      219.16      229.56     20.52 o 
  -5  10   6       88.90       87.68     10.44 o 
  -4  10   6      150.31      152.10     13.19 o 
  -3  10   6      477.78      461.77     23.10 o 
  -2  10   6      189.44      214.58     16.10 o 
  -1  10   6      855.30      784.03     32.71 o 
   0  10   6      961.64      927.19     33.58 o 
   1  10   6      864.10      835.14     31.57 o 
   2  10   6      172.14      191.39     17.47 o 
   3  10   6      490.31      477.93     22.85 o 
   4  10   6      160.57      194.88     18.12 o 
   5  10   6       92.99       90.35     13.33 o 
   6  10   6      225.17      213.79     24.10 o 
  -5  11   6      313.27      335.89     23.33 o 
  -4  11   6      250.07      288.24     19.84 o 
  -3  11   6      345.46      365.83     25.33 o 
  -2  11   6      175.59      164.49     14.93 o 
  -1  11   6      191.00      187.86     16.37 o 
   0  11   6      201.28      190.32     15.56 o 
   1  11   6      200.91      188.60     22.46 o 
   2  11   6      169.75      175.85     16.09 o 
   3  11   6      330.33      375.51     23.22 o 
   4  11   6      243.16      299.48     22.47 o 
   5  11   6      300.41      316.30     27.84 o 
  -3  12   6        5.15        0.06      9.10 o 
  -2  12   6      580.47      557.95     36.48 o 
  -1  12   6      240.27      242.72     18.82 o 
   0  12   6       65.60       66.42     12.99 o 
   1  12   6      247.07      237.50     29.58 o 
   2  12   6      573.83      549.36     34.60 o 
   3  12   6        5.11        6.37      8.92 o 
   1   0   7     9760.93    10274.88    179.42 o 
   2   0   7    27582.71    31519.94   1063.70 o 
   3   0   7     5019.58     5361.41     79.17 o 
   4   0   7      142.63      104.75      5.24 o 
   5   0   7      153.40      162.00      4.84 o 
   6   0   7     4113.72     4129.71     67.13 o 
   7   0   7      985.27      895.48     16.91 o 
   8   0   7      612.79      603.82     13.48 o 
   9   0   7      372.52      300.61      6.83 o 
  10   0   7       11.14       11.34      6.07 o 
  11   0   7      168.05      192.51     13.65 o 
 -11   1   7      107.94       55.58     39.73 o 
 -10   1   7       60.12       69.24     13.77 o 
  -9   1   7      230.75      219.00     16.83 o 
  -8   1   7     2174.17     2205.37     44.73 o 
  -7   1   7     1292.48     1344.75     25.18 o 
  -6   1   7      164.15      170.34      7.12 o 
  -5   1   7     3642.27     3774.02     85.83 o 
  -4   1   7     3202.03     3046.01     54.83 o 
  -3   1   7       24.08       37.70      4.05 o 
  -2   1   7     3805.70     3985.33     73.21 o 
  -1   1   7     5569.08     5588.38    111.11 o 
   0   1   7     4080.18     4339.12     74.77 o 
   1   1   7     5512.32     5864.29    120.94 o 
   2   1   7     3942.44     4050.63     67.20 o 
   3   1   7       44.91       59.29      4.35 o 
   4   1   7     3454.63     3342.75     47.58 o 
   5   1   7     3568.82     3637.10     53.07 o 
   6   1   7      169.56      159.66      5.99 o 
   7   1   7     1245.64     1266.83     22.59 o 
   8   1   7     2152.22     2162.63     43.59 o 
   9   1   7      217.73      216.52      9.69 o 
  10   1   7       62.32       75.20      9.07 o 
  11   1   7      108.59      110.16      9.73 o 
 -11   2   7      189.64      139.63    114.68 o 
 -10   2   7       44.77       52.08     10.73 o 
  -9   2   7       69.47       64.87      7.66 o 
  -8   2   7      698.75      663.99     27.40 o 
  -7   2   7      866.03      850.62     29.26 o 
  -6   2   7      362.09      295.86     11.59 o 
  -5   2   7     1155.50     1173.14     25.17 o 
  -4   2   7      264.58      286.30     26.34 o 
  -3   2   7     1118.31     1165.40     19.97 o 
  -2   2   7      851.13      882.36     16.56 o 
  -1   2   7    25578.92    27819.71    818.17 o 
   0   2   7       77.74       75.93     12.67 o 
   1   2   7    24874.01    28143.84    926.88 o 
   2   2   7      856.18      882.48     18.64 o 
   3   2   7     1051.04     1048.07     17.93 o 
   4   2   7      256.19      267.88      7.15 o 
   5   2   7     1069.60     1147.05     25.39 o 
   6   2   7      334.05      278.10      8.09 o 
   7   2   7      858.23      820.17     19.64 o 
   8   2   7      710.58      680.67     16.75 o 
   9   2   7       53.89       75.00      8.69 o 
  10   2   7       44.48       33.49      7.04 o 
  11   2   7      174.34      166.67     15.41 o 
 -10   3   7        3.38       10.14      5.81 o 
  -9   3   7      445.01      426.77     17.34 o 
  -8   3   7       21.68       22.08      6.56 o 
  -7   3   7      294.21      283.80     14.53 o 
  -6   3   7      330.73      325.89     14.12 o 
  -5   3   7     6426.57     6441.02    156.15 o 
  -4   3   7     1573.57     1418.53     27.28 o 
  -3   3   7     3653.64     4169.47     66.05 o 
  -2   3   7       32.08       34.66      2.78 o 
  -1   3   7    19108.11    20637.01    639.11 o 
   0   3   7     3980.77     3782.86     84.59 o 
   1   3   7    19789.31    22860.21    690.06 o 
   2   3   7       49.92       38.52      3.23 o 
   3   3   7     3646.33     3920.18    111.49 o 
   4   3   7     1508.59     1336.34     28.16 o 
   5   3   7     6324.77     6262.36    140.14 o 
   6   3   7      347.66      374.23     17.11 o 
   7   3   7      314.25      314.40     10.14 o 
   8   3   7       24.10       18.21      4.53 o 
   9   3   7      401.92      376.58     13.16 o 
  10   3   7        2.52        3.16      5.70 o 
 -10   4   7      200.34      196.24     15.69 o 
  -9   4   7        9.28       14.18      6.58 o 
  -8   4   7      114.01      113.48     10.83 o 
  -7   4   7       19.65       20.68      6.27 o 
  -6   4   7     1938.72     1898.34     50.84 o 
  -5   4   7     2082.04     2026.85     47.69 o 
  -4   4   7      488.94      419.19     19.17 o 
  -3   4   7     1819.78     1845.05     66.78 o 
  -2   4   7    14373.80    14564.98    396.59 o 
  -1   4   7     1742.92     1519.17     59.18 o 
   0   4   7       37.49       41.43      8.25 o 
   1   4   7     1693.85     1516.97     29.57 o 
   2   4   7    15047.97    14650.12    395.87 o 
   3   4   7     1787.06     1753.74     36.67 o 
   4   4   7      481.39      419.69      9.79 o 
   5   4   7     2025.24     1911.32     44.32 o 
   6   4   7     1944.16     1848.26     47.11 o 
   7   4   7       26.27       21.67      5.22 o 
   8   4   7      110.50       92.95      6.98 o 
   9   4   7        7.78       17.95      5.54 o 
  10   4   7      213.62      199.34     13.14 o 
 -10   5   7        2.03        6.18      7.91 o 
  -9   5   7      118.06      110.92     17.97 o 
  -8   5   7      654.16      625.19     24.13 o 
  -7   5   7      396.57      394.44     19.09 o 
  -6   5   7      178.70      200.24     12.75 o 
  -5   5   7      373.09      349.03     11.07 o 
  -4   5   7     3373.04     3234.34     65.63 o 
  -3   5   7     1541.55     1656.96     33.14 o 
  -2   5   7     1143.95     1082.18     24.65 o 
  -1   5   7     1563.49     1752.33     71.88 o 
   0   5   7     3756.24     3834.77     87.43 o 
   1   5   7     1481.43     1644.62     80.42 o 
   2   5   7     1136.28     1225.46     82.62 o 
   3   5   7     1442.11     1525.81     33.40 o 
   4   5   7     3115.64     2979.95     66.37 o 
   5   5   7      395.71      368.85      9.86 o 
   6   5   7      185.66      190.94      9.90 o 
   7   5   7      395.19      408.91     15.39 o 
   8   5   7      632.09      608.25     17.83 o 
   9   5   7      119.22      112.54      8.15 o 
  10   5   7        1.54        9.29      5.17 o 
  -9   6   7       79.15       62.56     32.95 o 
  -8   6   7      512.26      498.70     22.89 o 
  -7   6   7      298.69      315.35     20.56 o 
  -6   6   7      792.24      743.15     15.18 o 
  -5   6   7      475.90      464.10     11.61 o 
  -4   6   7      855.35      892.51     28.44 o 
  -3   6   7     1384.26     1264.97     31.14 o 
  -2   6   7     2884.66     2897.77     67.07 o 
  -1   6   7     4606.64     4355.00    134.62 o 
   0   6   7      104.35      143.16     11.31 o 
   1   6   7     4681.34     4370.83    103.06 o 
   2   6   7     2880.76     2888.11     89.39 o 
   3   6   7     1510.01     1366.68     31.52 o 
   4   6   7      898.73      917.71     24.00 o 
   5   6   7      561.45      474.53     39.29 o 
   6   6   7      756.79      657.86     21.33 o 
   7   6   7      292.93      298.55     14.30 o 
   8   6   7      500.70      507.74     18.57 o 
   9   6   7       88.14       90.04      8.35 o 
  -9   7   7      276.53      294.71     22.81 o 
  -8   7   7      135.35      112.07     30.27 o 
  -7   7   7      149.54      181.91     43.96 o 
  -6   7   7       37.46       36.91      3.87 o 
  -5   7   7     3203.70     3129.01     66.11 o 
  -4   7   7      299.57      307.21     17.14 o 
  -3   7   7     2011.11     1993.11     50.92 o 
  -2   7   7     3463.70     3243.90     77.07 o 
  -1   7   7     2501.51     2577.33     64.94 o 
   0   7   7     2483.31     2452.79     64.39 o 
   1   7   7     2401.59     2475.87     60.52 o 
   2   7   7     3458.49     3173.70     78.73 o 
   3   7   7     2156.20     2106.53     53.34 o 
   4   7   7      289.37      279.95     45.39 o 
   5   7   7     3282.56     2967.36     78.03 o 
   6   7   7       32.24       25.51      3.91 o 
   7   7   7      133.85      150.96     11.41 o 
   8   7   7      140.15      149.10     11.14 o 
   9   7   7      296.93      307.03     27.05 o 
  -8   8   7      256.59      264.01     21.94 o 
  -7   8   7      113.24      116.16     14.21 o 
  -6   8   7      953.83      974.80     27.24 o 
  -5   8   7      267.24      244.84     15.13 o 
  -4   8   7      255.91      244.15     12.84 o 
  -3   8   7      655.61      606.73     22.29 o 
  -2   8   7      252.38      241.51     22.23 o 
  -1   8   7     1341.26     1227.48     62.60 o 
   0   8   7       36.44       84.28     35.11 o 
   1   8   7     1405.85     1324.84     50.31 o 
   2   8   7      259.67      235.59     14.73 o 
   3   8   7      650.26      597.88     27.55 o 
   4   8   7      239.21      220.38     13.03 o 
   5   8   7      251.16      244.95     14.97 o 
   6   8   7      965.21      973.91     32.88 o 
   7   8   7      125.87      138.01     12.93 o 
   8   8   7      259.39      293.73     18.14 o 
  -7   9   7       34.24       37.29      9.95 o 
  -6   9   7       30.61       40.74     10.06 o 
  -5   9   7      322.04      317.68     16.66 o 
  -4   9   7      434.63      478.83     32.69 o 
  -3   9   7      205.71      213.24     14.02 o 
  -2   9   7      279.23      296.85     26.20 o 
  -1   9   7      173.81      171.98     17.15 o 
   0   9   7      469.95      479.18     21.31 o 
   1   9   7      173.66      164.03     13.83 o 
   2   9   7      283.73      270.28     21.65 o 
   3   9   7      196.16      192.64     15.64 o 
   4   9   7      399.37      451.26     38.68 o 
   5   9   7      336.38      333.51     16.63 o 
   6   9   7       29.90       33.78      6.54 o 
   7   9   7       29.22       27.48     11.26 o 
  -6  10   7       73.57       83.74     13.80 o 
  -5  10   7      289.39      320.14     18.40 o 
  -4  10   7       57.41       60.99     11.74 o 
  -3  10   7       94.65       93.53     13.44 o 
  -2  10   7      659.22      607.03     29.49 o 
  -1  10   7      115.60      110.34     12.19 o 
   0  10   7        2.43       -8.44      8.44 o 
   1  10   7      109.21       95.57     14.04 o 
   2  10   7      654.27      613.64     27.43 o 
   3  10   7      105.06      108.12     15.32 o 
   4  10   7       55.53       63.51     10.55 o 
   5  10   7      296.03      323.53     25.30 o 
   6  10   7       86.52       75.01     19.39 o 
  -5  11   7        0.51       -1.09      5.42 o 
  -4  11   7      166.14      171.75     15.72 o 
  -3  11   7      290.41      329.57     21.00 o 
  -2  11   7       18.21       21.03      8.47 o 
  -1  11   7       60.15       61.55     10.26 o 
   0  11   7        0.06       -1.56      6.12 o 
   1  11   7       47.67       42.53     10.85 o 
   2  11   7       19.18       12.44      8.70 o 
   3  11   7      264.59      289.73     31.32 o 
   4  11   7      174.02      199.14     20.12 o 
   5  11   7        0.06        0.19      6.26 o 
  -3  12   7      311.33      350.07     26.94 o 
  -2  12   7      299.14      317.50     24.55 o 
  -1  12   7       93.65       84.02     13.41 o 
   0  12   7       85.10       69.35     14.81 o 
   1  12   7       89.73      101.47     14.48 o 
   2  12   7      308.84      373.28     27.52 o 
   3  12   7      324.78      363.16     27.81 o 
   0   0   8     2300.21     2476.31     56.57 o 
   1   0   8     4139.18     4049.08     55.65 o 
   2   0   8      904.04     1172.58     18.24 o 
   3   0   8     2020.96     1983.62     24.65 o 
   4   0   8      921.10      926.16     14.14 o 
   5   0   8      256.62      212.05      5.08 o 
   6   0   8     1871.62     1803.24     35.43 o 
   7   0   8     1137.68     1144.15     21.71 o 
   8   0   8        3.08        8.63      2.94 o 
   9   0   8      363.20      381.80     16.47 o 
  10   0   8      109.28       99.67     15.39 o 
  11   0   8      260.23      299.08     24.67 o 
 -11   1   8       14.91        2.36      9.94 o 
 -10   1   8      305.58      325.30     21.10 o 
  -9   1   8      210.22      219.56     18.48 o 
  -8   1   8      204.75      198.96      7.95 o 
  -7   1   8      851.62      908.28     18.22 o 
  -6   1   8      761.08      790.57     16.84 o 
  -5   1   8     5055.72     5152.26     94.67 o 
  -4   1   8     6066.43     5950.55    125.10 o 
  -3   1   8     3681.63     3509.13     66.18 o 
  -2   1   8      463.83      552.51     16.79 o 
  -1   1   8    22292.63    25193.90    724.91 o 
   0   1   8    13337.03    14679.08    450.87 o 
   1   1   8    23231.72    27140.49    688.02 o 
   2   1   8      491.92      605.54     10.24 o 
   3   1   8     3940.84     3487.09     94.72 o 
   4   1   8     5900.59     5932.64    108.03 o 
   5   1   8     4950.27     4980.35     85.83 o 
   6   1   8      798.43      835.68     16.44 o 
   7   1   8      814.15      847.31     16.67 o 
   8   1   8      243.30      252.24      9.88 o 
   9   1   8      195.04      181.51      7.76 o 
  10   1   8      310.08      323.02     17.45 o 
  11   1   8       15.78       19.04      6.42 o 
 -11   2   8       15.79       11.16      9.85 o 
 -10   2   8      135.89      125.58     18.80 o 
  -9   2   8      174.70      172.51     11.10 o 
  -8   2   8        9.78        9.00      4.36 o 
  -7   2   8      738.10      707.06     20.59 o 
  -6   2   8     4201.68     3955.58     93.19 o 
  -5   2   8       74.39       69.13      5.84 o 
  -4   2   8     2450.55     2590.84     76.43 o 
  -3   2   8     9957.81    10571.98    262.74 o 
  -2   2   8    14285.10    14214.32    339.17 o 
  -1   2   8     8138.22     8798.20    170.30 o 
   0   2   8      385.60      465.20     10.24 o 
   1   2   8     7707.39     8617.50    187.07 o 
   2   2   8    14094.72    14767.65    376.16 o 
   3   2   8     9583.42    10273.68    179.18 o 
   4   2   8     2437.56     2517.34     42.95 o 
   5   2   8       69.71       68.73      3.96 o 
   6   2   8     4479.16     4349.52     76.58 o 
   7   2   8      779.60      731.04     15.87 o 
   8   2   8        6.74        3.20      3.60 o 
   9   2   8      177.96      186.00      9.82 o 
  10   2   8      155.83      166.36     13.26 o 
  11   2   8       16.47       12.55      7.37 o 
 -10   3   8        3.93        5.30      5.33 o 
  -9   3   8      477.56      501.90     21.13 o 
  -8   3   8     1444.40     1356.27     38.31 o 
  -7   3   8      945.46      970.36     30.48 o 
  -6   3   8      185.87      200.01     13.08 o 
  -5   3   8     1577.83     1606.64    131.58 o 
  -4   3   8     6526.04     6826.30    144.65 o 
  -3   3   8     2016.44     2006.20     29.70 o 
  -2   3   8      406.86      391.54     14.79 o 
  -1   3   8      462.96      419.00     18.19 o 
   0   3   8     4244.68     4403.83     84.44 o 
   1   3   8      386.11      380.22     27.34 o 
   2   3   8      369.57      343.43      8.43 o 
   3   3   8     2224.07     2042.75     50.80 o 
   4   3   8     6555.55     6748.64    147.31 o 
   5   3   8     1679.81     1565.58     32.08 o 
   6   3   8      185.00      202.45     14.28 o 
   7   3   8      918.15      915.23     22.12 o 
   8   3   8     1543.41     1453.56     33.15 o 
   9   3   8      469.12      461.89     14.41 o 
  10   3   8        5.22        3.24      4.94 o 
 -10   4   8       41.24       42.84     11.57 o 
  -9   4   8      151.91      159.12     14.47 o 
  -8   4   8      610.85      616.02     26.66 o 
  -7   4   8      453.93      415.77     17.83 o 
  -6   4   8      149.63      166.57     13.95 o 
  -5   4   8     1751.15     1623.56     40.06 o 
  -4   4   8     7306.64     7385.92    140.60 o 
  -3   4   8     7120.47     7376.79    148.73 o 
  -2   4   8     1818.84     1680.70     35.14 o 
  -1   4   8     1383.92     1330.49     32.84 o 
   0   4   8     3552.15     3804.73     75.26 o 
   1   4   8     1469.92     1425.03     29.40 o 
   2   4   8     1754.63     1599.17     30.98 o 
   3   4   8     7373.32     7305.93    169.86 o 
   4   4   8     7296.44     7333.53    142.00 o 
   5   4   8     1793.18     1636.85     33.33 o 
   6   4   8      161.50      155.23     18.64 o 
   7   4   8      483.51      462.82     13.13 o 
   8   4   8      630.13      612.63     19.19 o 
   9   4   8      139.42      147.31      8.44 o 
  10   4   8       40.03       30.85      6.26 o 
 -10   5   8       59.06       55.51     22.15 o 
  -9   5   8      412.05      397.59     20.22 o 
  -8   5   8      333.40      307.31     17.17 o 
  -7   5   8      411.84      405.99     19.56 o 
  -6   5   8       19.29       24.51      6.57 o 
  -5   5   8       11.54       17.34      4.70 o 
  -4   5   8     2753.29     2722.34     46.26 o 
  -3   5   8     1450.92     1410.66     38.53 o 
  -2   5   8     3479.38     3551.35    126.97 o 
  -1   5   8     5056.24     5370.56    130.92 o 
   0   5   8     2333.85     2284.67    198.31 o 
   1   5   8     4908.06     5208.00    118.83 o 
   2   5   8     3438.52     3599.17     81.33 o 
   3   5   8     1614.95     1554.57     51.30 o 
   4   5   8     2656.64     2557.54     56.93 o 
   5   5   8       33.53       38.97      2.97 o 
   6   5   8       16.15       13.66      4.91 o 
   7   5   8      440.84      439.94     16.00 o 
   8   5   8      326.31      312.86     13.57 o 
   9   5   8      406.46      380.84     14.13 o 
  10   5   8       65.94       62.62      8.79 o 
  -9   6   8      120.42      134.05     14.25 o 
  -8   6   8      192.66      200.01     19.49 o 
  -7   6   8       89.76       78.13     10.77 o 
  -6   6   8      794.48      847.36     27.57 o 
  -5   6   8      484.01      429.98     11.26 o 
  -4   6   8      156.76      157.68      7.74 o 
  -3   6   8     2689.83     2533.53     56.67 o 
  -2   6   8     3495.27     3671.29     85.28 o 
  -1   6   8      532.38      629.71     35.73 o 
   0   6   8     7759.71     7326.68    181.91 o 
   1   6   8      578.84      561.99     18.72 o 
   2   6   8     3498.32     3626.47     93.82 o 
   3   6   8     2723.54     2604.36     56.99 o 
   4   6   8      182.39      182.06      8.46 o 
   5   6   8      438.71      373.95     11.87 o 
   6   6   8      761.12      783.87     35.38 o 
   7   6   8      105.01       96.01      8.74 o 
   8   6   8      194.96      212.38     12.99 o 
   9   6   8      119.94      114.21     10.99 o 
  -9   7   8       66.52       52.24     16.13 o 
  -8   7   8      225.62      222.51     17.49 o 
  -7   7   8      472.30      444.18     23.75 o 
  -6   7   8      182.94      166.79      8.20 o 
  -5   7   8      203.69      226.44     17.37 o 
  -4   7   8     3686.20     3507.25     85.52 o 
  -3   7   8     1946.86     1862.54     45.87 o 
  -2   7   8      464.20      461.45     28.92 o 
  -1   7   8      234.41      229.50     13.27 o 
   0   7   8     3833.85     3508.26    104.34 o 
   1   7   8      234.68      245.35     14.82 o 
   2   7   8      470.90      514.41     22.95 o 
   3   7   8     1885.48     1853.15     51.05 o 
   4   7   8     3531.72     3320.69     82.64 o 
   5   7   8      196.15      216.98     16.27 o 
   6   7   8      182.60      161.73     10.58 o 
   7   7   8      443.63      410.18     19.60 o 
   8   7   8      214.01      190.79     13.05 o 
   9   7   8       65.39       48.34     12.55 o 
  -8   8   8       17.33       13.95      9.62 o 
  -7   8   8      163.90      141.14     16.97 o 
  -6   8   8      469.99      479.90     14.36 o 
  -5   8   8      130.27      138.43     10.99 o 
  -4   8   8      368.00      347.59     14.59 o 
  -3   8   8      287.38      294.38     15.71 o 
  -2   8   8      809.42      794.17     26.22 o 
  -1   8   8      996.56      938.29     45.42 o 
   0   8   8       24.72       15.22      6.42 o 
   1   8   8      933.89      955.81     34.51 o 
   2   8   8      713.24      706.81     44.31 o 
   3   8   8      308.35      324.97     15.87 o 
   4   8   8      364.13      330.65     15.69 o 
   5   8   8      150.86      139.32     10.45 o 
   6   8   8      443.52      458.32     16.68 o 
   7   8   8      160.33      160.99     12.56 o 
   8   8   8       19.69       31.48      8.06 o 
  -7   9   8      411.07      497.36     25.17 o 
  -6   9   8      676.86      692.89     31.19 o 
  -5   9   8      427.87      437.29     21.63 o 
  -4   9   8       47.12       47.67      8.16 o 
  -3   9   8      716.87      710.74     25.66 o 
  -2   9   8      242.33      256.04     19.36 o 
  -1   9   8      818.38      754.67     27.78 o 
   0   9   8       77.56       84.72     10.95 o 
   1   9   8      813.98      746.31     30.55 o 
   2   9   8      248.13      247.39     16.37 o 
   3   9   8      761.54      735.94     33.16 o 
   4   9   8       45.13       42.68     10.26 o 
   5   9   8      393.20      388.39     26.82 o 
   6   9   8      693.80      700.55     36.02 o 
   7   9   8      390.84      436.99     37.14 o 
  -6  10   8      107.08      128.44     14.91 o 
  -5  10   8       48.50       39.37      8.95 o 
  -4  10   8       50.59       45.56      8.90 o 
  -3  10   8       74.55       78.35     10.34 o 
  -2  10   8      507.87      493.84     24.45 o 
  -1  10   8      335.78      315.41     18.57 o 
   0  10   8     1450.21     1396.84     44.54 o 
   1  10   8      316.38      309.62     19.29 o 
   2  10   8      519.17      533.73     25.22 o 
   3  10   8       74.43       93.80     12.99 o 
   4  10   8       54.80       62.12     10.26 o 
   5  10   8       45.62       44.91     12.60 o 
   6  10   8      106.26       82.57     22.60 o 
  -5  11   8       12.71        5.72     14.90 o 
  -4  11   8      253.46      259.12     23.08 o 
  -3  11   8       24.66       26.19      8.81 o 
  -2  11   8      169.04      182.95     15.45 o 
  -1  11   8       62.62       57.79     10.64 o 
   0  11   8      228.11      247.25     21.75 o 
   1  11   8       68.26       60.39     11.41 o 
   2  11   8      169.45      198.58     21.97 o 
   3  11   8       25.84       24.64     11.12 o 
   4  11   8      233.04      250.16     22.72 o 
   5  11   8       10.23       14.77      8.82 o 
  -2  12   8      338.43      345.98     31.04 o 
  -1  12   8       89.81       77.35     15.74 o 
   0  12   8        6.20       -2.74      7.82 o 
   1  12   8       87.25       85.61     14.12 o 
   2  12   8      357.70      370.16     25.27 o 
   1   0   9    23444.78    26935.12    699.86 o 
   2   0   9     4914.11     4924.58     87.85 o 
   3   0   9     1765.65     1928.65     24.11 o 
   4   0   9     1035.05     1280.01     19.34 o 
   5   0   9     3771.89     3553.30     51.78 o 
   6   0   9       49.49       50.45      2.46 o 
   7   0   9      218.61      206.52      7.66 o 
   8   0   9      554.71      488.91     10.41 o 
   9   0   9       43.75       37.81      6.46 o 
  10   0   9      160.08      171.06     10.62 o 
  11   0   9      128.64       60.14     46.23 o 
 -11   1   9       60.69       62.46     15.46 o 
 -10   1   9      323.67      367.26     21.34 o 
  -9   1   9      250.24      281.84     21.90 o 
  -8   1   9       21.37       20.86      4.21 o 
  -7   1   9     3892.29     3773.72     89.57 o 
  -6   1   9     1649.79     1652.47     30.40 o 
  -5   1   9      266.21      250.13     15.88 o 
  -4   1   9     9605.40     9352.88    223.78 o 
  -3   1   9     5318.75     5492.55    110.00 o 
  -2   1   9     1195.52     1155.41     28.21 o 
  -1   1   9    11828.44    12532.92    279.20 o 
   0   1   9      758.03      863.60     12.49 o 
   1   1   9    11932.97    13191.33    289.05 o 
   2   1   9     1242.24     1204.53     17.97 o 
   3   1   9     5092.09     5310.52     94.44 o 
   4   1   9     9517.98     9373.54    197.86 o 
   5   1   9      228.73      242.91      7.88 o 
   6   1   9     1591.83     1575.80     26.52 o 
   7   1   9     3761.09     3583.25     65.01 o 
   8   1   9       22.56       20.56      3.63 o 
   9   1   9      250.29      257.29     12.33 o 
  10   1   9      333.29      352.30     18.84 o 
  11   1   9       66.72       38.38     23.24 o 
 -10   2   9      100.28       75.93     15.78 o 
  -9   2   9      431.70      464.74     22.06 o 
  -8   2   9      872.34      839.11     25.49 o 
  -7   2   9      538.83      606.20     18.41 o 
  -6   2   9      196.45      191.61     10.70 o 
  -5   2   9     1082.39     1010.96     40.70 o 
  -4   2   9     4012.09     3841.68     81.58 o 
  -3   2   9     9458.88    10141.99    254.98 o 
  -2   2   9     5742.82     6192.45    122.26 o 
  -1   2   9     2715.04     2502.18     43.66 o 
   0   2   9    15740.92    17311.97    422.84 o 
   1   2   9     2581.27     2377.01     40.87 o 
   2   2   9     5787.18     6379.10    126.39 o 
   3   2   9     9564.19    10477.57    184.89 o 
   4   2   9     4281.19     4174.43     76.50 o 
   5   2   9     1039.25      914.73     16.05 o 
   6   2   9      198.99      200.82      6.31 o 
   7   2   9      506.34      532.29     18.17 o 
   8   2   9      913.00      891.84     20.97 o 
   9   2   9      450.11      464.10     15.89 o 
  10   2   9      103.60       96.22     11.38 o 
 -10   3   9      234.07      245.43     17.82 o 
  -9   3   9      131.64      125.41     11.27 o 
  -8   3   9       27.77       35.41      7.34 o 
  -7   3   9      449.90      452.58     16.99 o 
  -6   3   9     1277.07     1184.41     31.86 o 
  -5   3   9     2883.01     2854.78     62.98 o 
  -4   3   9      952.38      994.88     27.15 o 
  -3   3   9     1118.55     1128.38     22.46 o 
  -2   3   9     5336.42     5427.46     99.78 o 
  -1   3   9     5348.46     5360.82    101.93 o 
   0   3   9     7834.15     8027.51    178.08 o 
   1   3   9     5588.24     5509.32    114.49 o 
   2   3   9     5096.20     5186.66    106.21 o 
   3   3   9     1172.74     1110.55     26.97 o 
   4   3   9      879.36      913.82     18.13 o 
   5   3   9     2692.29     2757.19     72.00 o 
   6   3   9     1413.96     1366.77     25.77 o 
   7   3   9      428.21      413.35     17.94 o 
   8   3   9       31.04       36.25      4.81 o 
   9   3   9      119.22      124.77     13.06 o 
  10   3   9      232.40      243.24     20.99 o 
 -10   4   9      100.58      114.70     13.38 o 
  -9   4   9      318.14      316.38     19.26 o 
  -8   4   9      128.65      119.42     12.06 o 
  -7   4   9      812.29      793.86     27.77 o 
  -6   4   9     1428.08     1412.22     38.36 o 
  -5   4   9       13.89        7.66      6.90 o 
  -4   4   9      372.26      334.07     13.37 o 
  -3   4   9     6801.07     7095.24    137.14 o 
  -2   4   9      867.18      762.36     20.83 o 
  -1   4   9     2142.41     2261.33     44.04 o 
   0   4   9     3352.62     3615.38     95.84 o 
   1   4   9     2059.04     2210.94     43.27 o 
   2   4   9     1012.36      948.32     19.68 o 
   3   4   9     6643.07     6790.51    157.11 o 
   4   4   9      353.85      323.63      5.89 o 
   5   4   9       14.78       20.06      4.00 o 
   6   4   9     1484.85     1449.30     34.18 o 
   7   4   9      828.46      871.94     30.40 o 
   8   4   9      128.82      133.64      7.93 o 
   9   4   9      309.11      304.84     12.54 o 
  10   4   9      106.36       95.24     13.77 o 
 -10   5   9      141.14      163.27     20.55 o 
  -9   5   9      165.43      190.10     14.52 o 
  -8   5   9       20.94       26.92      8.98 o 
  -7   5   9      242.33      231.80     14.82 o 
  -6   5   9      287.04      284.22     20.34 o 
  -5   5   9     1791.89     1629.34     45.14 o 
  -4   5   9      595.77      641.14     24.60 o 
  -3   5   9     4385.75     4483.54    135.27 o 
  -2   5   9     1849.38     1829.23     48.07 o 
  -1   5   9       42.18       41.28      7.22 o 
   0   5   9    11142.36    11162.98    292.75 o 
   1   5   9       70.82       58.57      6.89 o 
   2   5   9     1758.58     1724.31     38.28 o 
   3   5   9     4393.90     4214.95     93.29 o 
   4   5   9      639.36      660.73     14.86 o 
   5   5   9     1837.32     1694.51     31.96 o 
   6   5   9      283.81      284.17     15.19 o 
   7   5   9      218.89      209.44     12.10 o 
   8   5   9       14.91       13.02      5.94 o 
   9   5   9      145.85      167.14      9.93 o 
  10   5   9      141.47      153.02     13.09 o 
  -9   6   9      142.46      113.01     28.32 o 
  -8   6   9      340.00      367.83     21.08 o 
  -7   6   9       79.71       60.98      9.77 o 
  -6   6   9     1909.37     1843.58     48.94 o 
  -5   6   9     1172.93     1123.86     24.50 o 
  -4   6   9      447.91      429.72     18.93 o 
  -3   6   9     2754.49     2599.70     65.13 o 
  -2   6   9      612.71      576.82     23.60 o 
  -1   6   9      502.93      510.12     40.34 o 
   0   6   9     3239.48     3328.64    112.19 o 
   1   6   9      437.26      475.39     57.76 o 
   2   6   9      590.54      551.67     18.11 o 
   3   6   9     2783.04     2590.13     61.26 o 
   4   6   9      524.54      507.63     17.03 o 
   5   6   9     1201.97     1135.48     25.18 o 
   6   6   9     1845.51     1686.36     44.64 o 
   7   6   9       74.57       60.15      7.37 o 
   8   6   9      322.01      340.75     14.05 o 
   9   6   9      140.35      139.09     10.19 o 
  -9   7   9       51.16       37.44     18.12 o 
  -8   7   9      112.82      128.77     18.14 o 
  -7   7   9        8.07        7.78      7.66 o 
  -6   7   9     1508.93     1487.46     32.76 o 
  -5   7   9      138.05      142.39      9.02 o 
  -4   7   9     1023.18      992.51     54.49 o 
  -3   7   9     1403.93     1377.02     40.74 o 
  -2   7   9     1416.89     1348.85     35.00 o 
  -1   7   9     1124.81     1065.83     50.63 o 
   0   7   9       81.01      110.30     41.56 o 
   1   7   9     1024.32      960.59     33.11 o 
   2   7   9     1318.74     1247.55     39.56 o 
   3   7   9     1436.09     1400.10     36.79 o 
   4   7   9     1041.39     1009.95     31.71 o 
   5   7   9      138.76      126.22     10.69 o 
   6   7   9     1551.25     1468.41     30.65 o 
   7   7   9        8.14       16.83      6.18 o 
   8   7   9      113.15      105.02     11.56 o 
   9   7   9       51.67       31.58     12.71 o 
  -8   8   9       31.32       24.29     10.35 o 
  -7   8   9       22.30       19.93      9.34 o 
  -6   8   9      151.90      123.56     12.45 o 
  -5   8   9      333.29      327.71     13.30 o 
  -4   8   9      179.44      185.89     11.23 o 
  -3   8   9      421.49      400.71     18.11 o 
  -2   8   9     1795.07     1723.61     84.03 o 
  -1   8   9     1589.02     1522.86     46.76 o 
   0   8   9      805.21      792.66     37.41 o 
   1   8   9     1610.27     1587.74     45.03 o 
   2   8   9     1786.62     1672.44     64.46 o 
   3   8   9      456.08      443.62     26.57 o 
   4   8   9      148.30      145.54     13.23 o 
   5   8   9      344.59      343.76     17.70 o 
   6   8   9      157.36      129.16      8.88 o 
   7   8   9       29.38       32.79      7.93 o 
   8   8   9       23.35       21.54      8.06 o 
  -7   9   9      325.95      402.48     25.20 o 
  -6   9   9      246.41      263.91     23.50 o 
  -5   9   9       41.80       41.73      9.05 o 
  -4   9   9      407.02      354.48     16.50 o 
  -3   9   9      582.44      588.28     28.92 o 
  -2   9   9      312.68      336.77     23.22 o 
  -1   9   9      816.91      754.93     37.72 o 
   0   9   9      515.43      509.40     23.88 o 
   1   9   9      823.51      773.06     31.40 o 
   2   9   9      313.47      308.38     20.60 o 
   3   9   9      541.55      515.83     23.09 o 
   4   9   9      392.52      359.66     20.58 o 
   5   9   9       35.36       36.47      9.71 o 
   6   9   9      247.42      255.76     18.99 o 
   7   9   9      333.00      358.45     29.01 o 
  -6  10   9      294.20      323.48     22.86 o 
  -5  10   9      571.99      570.58     27.77 o 
  -4  10   9      633.45      642.73     32.00 o 
  -3  10   9      207.86      190.55     18.54 o 
  -2  10   9      199.80      178.27     15.22 o 
  -1  10   9      492.90      509.88     25.51 o 
   0  10   9      158.83      159.39     15.79 o 
   1  10   9      510.96      502.79     24.98 o 
   2  10   9      219.81      204.09     21.82 o 
   3  10   9      228.24      242.69     20.84 o 
   4  10   9      635.71      636.90     34.92 o 
   5  10   9      567.41      570.84     40.64 o 
   6  10   9      304.47      322.19     30.61 o 
  -5  11   9      298.56      347.35     39.76 o 
  -4  11   9       36.55       32.58     10.03 o 
  -3  11   9      315.40      339.86     31.76 o 
  -2  11   9      371.91      337.94     23.74 o 
  -1  11   9      161.13      163.45     17.79 o 
   0  11   9       99.13      112.52     15.14 o 
   1  11   9      154.04      162.03     17.61 o 
   2  11   9      343.68      308.66     26.98 o 
   3  11   9      314.28      356.69     30.44 o 
   4  11   9       37.80       25.61     11.38 o 
   5  11   9      298.06      336.42     93.61 o 
  -2  12   9       12.54        9.20      8.27 o 
  -1  12   9       25.14       20.99      9.30 o 
   0  12   9      696.13      714.13     34.35 o 
   1  12   9       21.13       25.28     12.54 o 
   2  12   9       16.34        9.99      9.51 o 
   0   0  10     5944.78     6117.84    161.43 o 
   1   0  10    21269.32    24216.34    612.08 o 
   2   0  10        1.31        0.29      3.44 o 
   3   0  10     1329.42     1382.22     19.54 o 
   4   0  10     5791.02     5935.80     95.09 o 
   5   0  10     1643.35     1537.58     20.56 o 
   6   0  10      150.46      159.01      4.76 o 
   7   0  10        1.41        2.71      2.04 o 
   8   0  10      301.19      274.31      6.22 o 
   9   0  10      345.73      353.04     15.48 o 
  10   0  10       22.85       23.69      5.89 o 
  11   0  10       35.43       29.26     15.19 o 
 -10   1  10      466.38      493.05     23.93 o 
  -9   1  10       45.67       50.28     12.43 o 
  -8   1  10      241.23      242.74     13.28 o 
  -7   1  10     1081.75     1069.39     41.82 o 
  -6   1  10      641.92      616.13     16.38 o 
  -5   1  10     3130.44     3017.33     64.51 o 
  -4   1  10      253.47      255.40     11.53 o 
  -3   1  10     1434.18     1361.41     26.73 o 
  -2   1  10     4993.92     5147.20    102.00 o 
  -1   1  10      668.71      702.25     16.62 o 
   0   1  10      905.23     1032.31     20.61 o 
   1   1  10      824.95      866.58     14.25 o 
   2   1  10     5132.96     5385.05     92.94 o 
   3   1  10     1464.27     1410.79     21.51 o 
   4   1  10      241.92      242.41      4.02 o 
   5   1  10     3095.28     3109.67     71.36 o 
   6   1  10      654.86      640.74     12.77 o 
   7   1  10     1138.01     1100.21     20.62 o 
   8   1  10      228.72      228.85      7.71 o 
   9   1  10       36.16       41.52      4.96 o 
  10   1  10      469.65      490.25     21.17 o 
 -10   2  10      115.83      137.12     18.50 o 
  -9   2  10      349.59      344.18     15.49 o 
  -8   2  10       84.90       78.45      7.83 o 
  -7   2  10     3122.65     3107.49     80.06 o 
  -6   2  10     1067.27     1029.17     25.61 o 
  -5   2  10     2516.44     2480.39     53.55 o 
  -4   2  10      934.95      995.18     24.33 o 
  -3   2  10     6595.76     6611.05    148.15 o 
  -2   2  10     4979.91     5542.76    104.82 o 
  -1   2  10     2338.31     2371.82     37.91 o 
   0   2  10     2411.51     2577.90     45.48 o 
   1   2  10     2340.42     2381.21     40.37 o 
   2   2  10     4957.63     5492.05     91.41 o 
   3   2  10     6777.84     6755.57    117.93 o 
   4   2  10      968.87     1033.75     18.10 o 
   5   2  10     2502.83     2565.68     46.58 o 
   6   2  10     1055.00     1039.80     44.53 o 
   7   2  10     3061.08     3049.83     69.18 o 
   8   2  10       80.80       84.53      6.71 o 
   9   2  10      320.62      322.11     13.24 o 
  10   2  10      112.37      120.07     11.03 o 
 -10   3  10      175.98      175.19     16.94 o 
  -9   3  10       59.06       70.49     10.43 o 
  -8   3  10       15.85       13.44      6.89 o 
  -7   3  10     1060.04      999.20     34.27 o 
  -6   3  10     3177.34     2972.77     74.92 o 
  -5   3  10     1611.31     1662.56     42.30 o 
  -4   3  10     1276.26     1327.51     30.32 o 
  -3   3  10      425.62      400.67     12.43 o 
  -2   3  10     3484.80     3509.59     69.62 o 
  -1   3  10    14308.47    14696.87    355.84 o 
   0   3  10     3215.14     3436.13     72.81 o 
   1   3  10    14151.87    14161.14    387.48 o 
   2   3  10     3254.47     3282.17     64.82 o 
   3   3  10      519.48      507.13      9.56 o 
   4   3  10     1218.33     1239.87     36.43 o 
   5   3  10     1518.50     1568.84     69.24 o 
   6   3  10     3105.31     3012.41     91.16 o 
   7   3  10      994.57      944.25     35.76 o 
   8   3  10       10.95       11.43      4.75 o 
   9   3  10       51.99       61.39      7.82 o 
  10   3  10      175.91      189.39     17.19 o 
 -10   4  10       57.33       67.40     10.16 o 
  -9   4  10       21.73       11.86      8.35 o 
  -8   4  10      469.43      485.91     20.28 o 
  -7   4  10       71.23       67.45      9.19 o 
  -6   4  10     3360.48     3158.46     78.97 o 
  -5   4  10     1034.55     1040.65     31.79 o 
  -4   4  10     1170.32     1198.09     26.98 o 
  -3   4  10      961.85      931.97     16.41 o 
  -2   4  10      405.92      387.65     27.36 o 
  -1   4  10        0.33       11.41      3.99 o 
   0   4  10    16250.74    16536.96    557.80 o 
   1   4  10        3.76       16.09      4.52 o 
   2   4  10      421.51      358.17     10.73 o 
   3   4  10      909.16      876.40     29.96 o 
   4   4  10     1124.95     1197.22     20.68 o 
   5   4  10      971.19      953.72     23.34 o 
   6   4  10     3364.75     3170.34     75.91 o 
   7   4  10       68.52       70.55      7.57 o 
   8   4  10      489.30      482.46     15.65 o 
   9   4  10       23.96       17.81      4.46 o 
  10   4  10       57.79       55.48     10.70 o 
 -10   5  10       36.32       32.32      9.80 o 
  -9   5  10      171.02      180.11     14.90 o 
  -8   5  10      167.65      169.48     13.50 o 
  -7   5  10      189.05      189.79     18.96 o 
  -6   5  10     1594.07     1554.57     47.27 o 
  -5   5  10      329.81      315.08     15.24 o 
  -4   5  10      221.50      194.52      8.14 o 
  -3   5  10      685.90      743.20     16.71 o 
  -2   5  10     8182.47     7911.84    192.01 o 
  -1   5  10     4846.38     4950.08    128.66 o 
   0   5  10       22.08       12.31      6.03 o 
   1   5  10     4887.08     4903.92    113.92 o 
   2   5  10     8123.59     7820.49    193.15 o 
   3   5  10      652.08      682.35     17.28 o 
   4   5  10      234.34      216.47     14.66 o 
   5   5  10      296.24      280.45     11.56 o 
   6   5  10     1593.26     1535.60     51.35 o 
   7   5  10      198.89      212.02      9.41 o 
   8   5  10      163.11      158.41      9.72 o 
   9   5  10      169.28      162.32     11.97 o 
  10   5  10       33.04       21.55      9.04 o 
  -9   6  10       48.08       23.96     11.06 o 
  -8   6  10       59.05       65.45     11.02 o 
  -7   6  10      289.87      330.74     21.33 o 
  -6   6  10      400.43      399.82     22.49 o 
  -5   6  10     1836.78     1810.65     35.54 o 
  -4   6  10     1013.57      997.33     23.80 o 
  -3   6  10     1306.73     1320.98     45.28 o 
  -2   6  10      229.73      228.43     11.06 o 
  -1   6  10     3408.66     3359.70     79.81 o 
   0   6  10     8048.27     7737.74    202.66 o 
   1   6  10     3374.53     3190.38     77.57 o 
   2   6  10      241.79      248.25     18.67 o 
   3   6  10     1379.75     1341.50     34.11 o 
   4   6  10      955.24      880.14     23.66 o 
   5   6  10     1918.80     1833.94     32.87 o 
   6   6  10      424.24      398.34     15.39 o 
   7   6  10      303.94      325.36     17.39 o 
   8   6  10       50.73       47.45      8.48 o 
   9   6  10       41.10       35.24      6.33 o 
  -9   7  10       40.23       28.14      9.54 o 
  -8   7  10      325.75      380.90     21.81 o 
  -7   7  10      236.10      271.96     22.61 o 
  -6   7  10      183.11      174.62     15.00 o 
  -5   7  10      253.10      278.07     22.04 o 
  -4   7  10      472.55      466.04     17.94 o 
  -3   7  10     2219.44     2199.66     59.21 o 
  -2   7  10      202.50      266.53     42.75 o 
  -1   7  10     3072.57     3095.12    105.93 o 
   0   7  10     1691.71     1572.47     62.99 o 
   1   7  10     3341.83     3295.04     98.33 o 
   2   7  10      196.50      257.55     54.83 o 
   3   7  10     2307.13     2285.09     58.92 o 
   4   7  10      456.60      469.83     17.87 o 
   5   7  10      269.16      239.29     10.58 o 
   6   7  10      181.29      183.51     11.82 o 
   7   7  10      249.65      231.91     12.90 o 
   8   7  10      311.51      333.51     16.72 o 
   9   7  10       40.01       16.30      8.96 o 
  -8   8  10      155.28      195.04     20.33 o 
  -7   8  10       28.01       11.55     11.46 o 
  -6   8  10      502.10      504.93     22.47 o 
  -5   8  10      302.10      305.75     12.09 o 
  -4   8  10      717.87      657.20     22.21 o 
  -3   8  10       63.64       81.14     10.98 o 
  -2   8  10     1182.92     1083.06     60.50 o 
  -1   8  10     1243.97     1144.63     51.77 o 
   0   8  10       67.64       93.64     19.97 o 
   1   8  10     1209.55     1176.26     51.75 o 
   2   8  10     1201.54     1102.52     40.63 o 
   3   8  10       67.01       69.16     11.32 o 
   4   8  10      766.33      708.47     29.10 o 
   5   8  10      342.94      350.30     31.08 o 
   6   8  10      518.04      494.18     29.57 o 
   7   8  10       27.16       30.58      9.50 o 
   8   8  10      147.04      196.48     16.55 o 
  -7   9  10       97.17       75.22     15.29 o 
  -6   9  10      118.51      137.86     15.86 o 
  -5   9  10      174.01      190.60     13.91 o 
  -4   9  10      106.22       97.23      9.62 o 
  -3   9  10      349.02      337.74     17.99 o 
  -2   9  10     1341.03     1326.22     73.64 o 
  -1   9  10       30.27       33.46      8.71 o 
   0   9  10       93.47       88.18     11.13 o 
   1   9  10       27.10       20.14      8.32 o 
   2   9  10     1267.34     1245.79     55.08 o 
   3   9  10      363.56      360.96     18.94 o 
   4   9  10      102.43      108.52     10.94 o 
   5   9  10      175.22      204.02     16.88 o 
   6   9  10      124.31      145.15     13.88 o 
   7   9  10       95.95       79.17     12.60 o 
  -6  10  10       91.93      116.16     18.56 o 
  -5  10  10       31.68       39.19     11.13 o 
  -4  10  10      610.13      578.59     24.32 o 
  -3  10  10      182.97      173.21     14.05 o 
  -2  10  10      101.30      104.70     11.76 o 
  -1  10  10      453.78      444.20     23.87 o 
   0  10  10       41.74       34.58      9.50 o 
   1  10  10      455.42      437.84     26.55 o 
   2  10  10       98.83       75.16     12.30 o 
   3  10  10      188.88      201.85     23.59 o 
   4  10  10      623.60      603.18     54.67 o 
   5  10  10       34.11       39.01     12.69 o 
   6  10  10       91.08       99.63     15.19 o 
  -4  11  10       61.51       67.21     11.04 o 
  -3  11  10       35.31       45.71     12.00 o 
  -2  11  10       54.58       57.02     10.80 o 
  -1  11  10       50.73       72.07     11.95 o 
   0  11  10        5.16        6.80      8.62 o 
   1  11  10       48.18       63.77     12.03 o 
   2  11  10       49.19       55.73     11.80 o 
   3  11  10       25.63       41.64     12.27 o 
   4  11  10       57.59       53.37     12.31 o 
  -2  12  10      205.06      196.42     23.23 o 
  -1  12  10       73.23       74.12     15.29 o 
   0  12  10      133.34      172.39     20.40 o 
   1  12  10       77.16       70.39     15.46 o 
   2  12  10      200.70      161.88     36.20 o 
   1   0  11     4492.88     4837.96     77.88 o 
   2   0  11     3938.66     3765.92     52.66 o 
   3   0  11      241.71      195.59      6.18 o 
   4   0  11     6102.31     5951.63    112.87 o 
   5   0  11     3864.38     3777.27     58.06 o 
   6   0  11       36.24       38.77      2.33 o 
   7   0  11      958.94      965.28     13.35 o 
   8   0  11       16.93       16.41      4.24 o 
   9   0  11      203.07      220.53     10.75 o 
  10   0  11      297.67      295.66     29.41 o 
 -10   1  11       10.87       14.04      8.28 o 
  -9   1  11       80.91       86.61     13.92 o 
  -8   1  11      927.08      889.50     35.21 o 
  -7   1  11       14.81       15.09      3.93 o 
  -6   1  11     1926.58     1857.74     42.04 o 
  -5   1  11     1168.28     1156.70     28.85 o 
  -4   1  11     4250.96     4323.34     90.97 o 
  -3   1  11     4838.88     5090.17    111.41 o 
  -2   1  11     5067.81     5188.75    105.36 o 
  -1   1  11     9390.79     9758.60    205.24 o 
   0   1  11        0.67       -4.00      4.00 o 
   1   1  11     8865.38     9403.40    231.31 o 
   2   1  11     4897.90     4997.54     98.51 o 
   3   1  11     4795.17     4894.29     86.51 o 
   4   1  11     4251.37     4382.40     67.91 o 
   5   1  11     1243.79     1274.48     25.16 o 
   6   1  11     2057.24     2001.95     33.90 o 
   7   1  11       20.88       25.16      4.01 o 
   8   1  11      934.08      909.11     21.97 o 
   9   1  11       95.51       96.33     10.82 o 
  10   1  11       12.47       14.73      6.89 o 
 -10   2  11      417.10      444.37     32.44 o 
  -9   2  11      161.22      167.98     10.47 o 
  -8   2  11     1714.12     1722.08     59.81 o 
  -7   2  11      271.36      238.53     11.70 o 
  -6   2  11     1412.66     1441.06     39.96 o 
  -5   2  11     1593.42     1638.90     38.55 o 
  -4   2  11      645.77      629.15     16.95 o 
  -3   2  11     5839.06     6496.06    148.68 o 
  -2   2  11     1031.92      992.47     23.44 o 
  -1   2  11     4682.33     4733.42     85.57 o 
   0   2  11     4411.41     4285.24     80.05 o 
   1   2  11     4789.21     4809.59     87.80 o 
   2   2  11     1073.71     1030.81     17.19 o 
   3   2  11     5836.65     6445.93    125.58 o 
   4   2  11      647.07      612.85     22.77 o 
   5   2  11     1538.91     1648.10     38.90 o 
   6   2  11     1370.49     1390.79     48.47 o 
   7   2  11      280.50      265.29      9.71 o 
   8   2  11     1815.86     1758.42     44.32 o 
   9   2  11      175.82      175.84      8.75 o 
  10   2  11      408.70      437.55     28.86 o 
 -10   3  11        9.21       11.56     12.65 o 
  -9   3  11      208.37      215.53     14.26 o 
  -8   3  11       16.15       15.05      6.44 o 
  -7   3  11      253.75      282.96     14.34 o 
  -6   3  11     1191.52     1142.10     31.78 o 
  -5   3  11     1588.83     1563.33     37.71 o 
  -4   3  11      740.18      700.15     20.94 o 
  -3   3  11     1197.13     1146.29     26.77 o 
  -2   3  11     2193.85     2286.09     44.87 o 
  -1   3  11     8205.93     8418.67    182.21 o 
   0   3  11     6550.23     6882.19    137.02 o 
   1   3  11     8653.97     8742.18    203.32 o 
   2   3  11     2091.33     2189.79     43.48 o 
   3   3  11     1257.40     1166.57     23.59 o 
   4   3  11      720.96      649.93     13.22 o 
   5   3  11     1554.42     1561.12     35.79 o 
   6   3  11     1196.81     1215.58     31.44 o 
   7   3  11      223.96      228.19      9.60 o 
   8   3  11       19.37       21.12      4.92 o 
   9   3  11      214.20      243.07     11.29 o 
  10   3  11        8.89       14.33      8.72 o 
 -10   4  11        6.76       18.51      6.87 o 
  -9   4  11      139.85      142.90     13.23 o 
  -8   4  11       68.16       63.02      9.03 o 
  -7   4  11     2572.98     2488.35     72.81 o 
  -6   4  11      952.41      920.84     30.41 o 
  -5   4  11     1496.77     1466.20     38.88 o 
  -4   4  11      920.89      919.21     24.74 o 
  -3   4  11      196.31      151.76      5.84 o 
  -2   4  11     4290.32     4067.35     76.99 o 
  -1   4  11     1491.30     1471.40     31.67 o 
   0   4  11     3294.58     3270.63     69.11 o 
   1   4  11     1439.24     1371.94     30.45 o 
   2   4  11     4218.08     3979.28     88.26 o 
   3   4  11      196.09      163.17     12.46 o 
   4   4  11      910.24      897.94     14.25 o 
   5   4  11     1584.72     1500.88     29.87 o 
   6   4  11     1027.62     1013.21     25.88 o 
   7   4  11     2509.39     2385.70    117.80 o 
   8   4  11       80.04       64.11      8.52 o 
   9   4  11      136.37      152.66     10.22 o 
  10   4  11        5.61        7.91      9.19 o 
  -9   5  11      102.08      117.88     14.88 o 
  -8   5  11      318.35      345.38     20.21 o 
  -7   5  11      156.53      157.22     14.34 o 
  -6   5  11      917.92      927.46     31.30 o 
  -5   5  11      793.06      742.01     23.19 o 
  -4   5  11      849.78      866.83     17.60 o 
  -3   5  11      270.03      285.69      9.23 o 
  -2   5  11      711.35      659.38     18.06 o 
  -1   5  11     3861.28     3840.26    123.71 o 
   0   5  11     6173.72     6426.53    151.51 o 
   1   5  11     3882.01     3787.58     84.15 o 
   2   5  11      662.85      645.93     49.40 o 
   3   5  11      231.62      243.57     14.10 o 
   4   5  11      800.58      789.78     17.47 o 
   5   5  11      822.96      769.89     23.59 o 
   6   5  11      884.74      872.76     25.42 o 
   7   5  11      178.11      180.86     10.57 o 
   8   5  11      314.55      343.28     14.30 o 
   9   5  11      104.84       97.27     28.83 o 
  -9   6  11       50.91       32.11     14.72 o 
  -8   6  11      362.66      399.34     26.44 o 
  -7   6  11      448.04      430.44     24.68 o 
  -6   6  11       68.55       69.48     10.22 o 
  -5   6  11      390.62      403.09      9.70 o 
  -4   6  11      812.68      808.43     23.11 o 
  -3   6  11      355.94      386.30     15.15 o 
  -2   6  11     1188.95     1131.24     30.43 o 
  -1   6  11      912.53      953.00     37.52 o 
   0   6  11     2348.16     2250.25     54.21 o 
   1   6  11      833.21      850.30     27.90 o 
   2   6  11     1135.92     1099.62     31.42 o 
   3   6  11      417.63      394.96     14.66 o 
   4   6  11      776.50      768.99     25.55 o 
   5   6  11      404.76      424.55     11.42 o 
   6   6  11       56.73       53.25      8.50 o 
   7   6  11      436.80      421.12     17.18 o 
   8   6  11      379.71      388.84     17.43 o 
   9   6  11       54.95       28.81     11.29 o 
  -8   7  11       15.37       15.73      9.90 o 
  -7   7  11       14.60       14.57      8.28 o 
  -6   7  11      417.18      419.30     20.03 o 
  -5   7  11     2265.77     2176.49     44.81 o 
  -4   7  11     1142.47     1119.63     32.79 o 
  -3   7  11        6.70       11.61      5.15 o 
  -2   7  11     3446.11     3274.20     93.57 o 
  -1   7  11     1157.47     1187.21     50.39 o 
   0   7  11     2537.50     2526.49     86.34 o 
   1   7  11     1113.96     1132.09     40.63 o 
   2   7  11     3314.08     3134.77     77.36 o 
   3   7  11       15.20       13.75      5.59 o 
   4   7  11     1155.80     1085.84     34.55 o 
   5   7  11     2251.61     2107.42     63.38 o 
   6   7  11      356.87      362.87     19.19 o 
   7   7  11       11.22       19.20      7.06 o 
   8   7  11       16.27       12.64      5.95 o 
  -8   8  11      205.97      224.95     23.92 o 
  -7   8  11       40.78       29.77     12.24 o 
  -6   8  11       65.64       89.49     11.24 o 
  -5   8  11      346.26      354.00     12.75 o 
  -4   8  11     1013.24      985.15     26.52 o 
  -3   8  11      602.55      612.25     22.70 o 
  -2   8  11     1033.63     1019.93     46.95 o 
  -1   8  11     2398.75     2360.50     84.06 o 
   0   8  11     1344.98     1247.22     57.13 o 
   1   8  11     2473.04     2454.88    109.00 o 
   2   8  11     1098.23     1035.31     39.10 o 
   3   8  11      612.04      539.22     34.81 o 
   4   8  11     1012.15      958.00     53.91 o 
   5   8  11      328.29      294.86     18.01 o 
   6   8  11       54.98       63.78     13.84 o 
   7   8  11       49.71       50.78      8.79 o 
   8   8  11      209.53      232.92     27.70 o 
  -7   9  11        0.13        7.21      7.07 o 
  -6   9  11      317.14      369.46     22.11 o 
  -5   9  11      654.67      660.98     24.07 o 
  -4   9  11      394.70      377.30     26.03 o 
  -3   9  11      410.73      396.92     18.90 o 
  -2   9  11       17.13       15.10      6.72 o 
  -1   9  11      581.21      597.36     26.61 o 
   0   9  11       24.59       35.90      9.28 o 
   1   9  11      587.27      582.56     27.72 o 
   2   9  11       17.60       14.47      8.20 o 
   3   9  11      435.20      400.48     24.77 o 
   4   9  11      351.60      361.07     21.35 o 
   5   9  11      627.51      598.85     49.32 o 
   6   9  11      325.83      345.69     21.85 o 
   7   9  11        0.80       -2.98      6.56 o 
  -6  10  11       35.78       22.53     11.52 o 
  -5  10  11      578.43      683.03     36.10 o 
  -4  10  11       99.40       97.06     13.92 o 
  -3  10  11       11.92        9.29      6.67 o 
  -2  10  11      242.30      250.73     16.74 o 
  -1  10  11      168.72      183.91     16.61 o 
   0  10  11      418.39      377.76     23.49 o 
   1  10  11      188.53      202.40     16.55 o 
   2  10  11      244.95      261.96     17.93 o 
   3  10  11       13.68       16.51      7.89 o 
   4  10  11      115.63      120.85     13.34 o 
   5  10  11      575.95      597.60     51.41 o 
   6  10  11       32.97       18.52      9.61 o 
  -4  11  11       13.32       19.62     10.15 o 
  -3  11  11       61.19       51.71     10.95 o 
  -2  11  11      311.35      311.00     21.43 o 
  -1  11  11       19.77       18.58      8.82 o 
   0  11  11      117.11      151.18     16.07 o 
   1  11  11       24.74       26.00     10.43 o 
   2  11  11      310.34      347.80     26.93 o 
   3  11  11       65.28       77.29     19.01 o 
   4  11  11       14.55       18.67     11.21 o 
  -1  12  11      141.54      133.31     17.58 o 
   0  12  11       57.41       67.37     14.46 o 
   1  12  11      142.92      147.30     16.70 o 
   0   0  12     1927.73     1877.13     53.88 o 
   1   0  12        3.79       39.40      7.48 o 
   2   0  12        0.96        2.52      1.42 o 
   3   0  12    15207.81    16469.57    384.93 o 
   4   0  12      134.21      121.57      3.84 o 
   5   0  12     4451.38     4313.13     63.49 o 
   6   0  12      318.81      289.85      5.11 o 
   7   0  12     2199.77     2092.24     30.76 o 
   8   0  12     1225.57     1220.48     35.69 o 
   9   0  12       16.07       14.05      4.83 o 
  10   0  12      112.10      123.48     15.93 o 
 -10   1  12       66.23       80.87     11.16 o 
  -9   1  12      621.25      660.83     26.99 o 
  -8   1  12       98.83       94.68      8.23 o 
  -7   1  12      503.35      494.74     17.14 o 
  -6   1  12      673.94      632.57     19.06 o 
  -5   1  12      794.97      808.09     23.42 o 
  -4   1  12     6188.22     6269.28    144.07 o 
  -3   1  12     7135.12     7209.43    160.83 o 
  -2   1  12     1752.90     2021.82     38.77 o 
  -1   1  12     5032.67     5350.17    105.56 o 
   0   1  12    14828.50    15635.33    315.05 o 
   1   1  12     5002.74     5287.33     90.91 o 
   2   1  12     1855.78     2153.39     38.75 o 
   3   1  12     6878.05     6886.44    132.50 o 
   4   1  12     6034.80     6052.21    102.79 o 
   5   1  12      842.99      882.72     20.77 o 
   6   1  12      652.26      621.11     14.69 o 
   7   1  12      512.87      493.02     13.81 o 
   8   1  12       76.62       79.00      4.53 o 
   9   1  12      592.45      603.96     22.90 o 
  10   1  12       69.50       49.60      8.14 o 
 -10   2  12      179.35      228.65     32.03 o 
  -9   2  12      104.16       99.90     10.54 o 
  -8   2  12       59.79       58.33      6.98 o 
  -7   2  12      276.44      272.11     14.92 o 
  -6   2  12      772.44      695.45     24.57 o 
  -5   2  12      939.83      970.98     30.83 o 
  -4   2  12       61.67       63.66      6.26 o 
  -3   2  12     2769.25     2744.65     55.30 o 
  -2   2  12    14320.09    14620.02    370.99 o 
  -1   2  12      382.87      427.11     11.20 o 
   0   2  12     2038.34     2140.28     38.30 o 
   1   2  12      407.75      429.61      9.44 o 
   2   2  12    14564.34    15758.85    361.41 o 
   3   2  12     2710.47     2598.54     73.61 o 
   4   2  12       59.54       53.12      1.65 o 
   5   2  12      920.05      963.98     22.43 o 
   6   2  12      902.30      868.90     32.20 o 
   7   2  12      245.77      238.01      9.46 o 
   8   2  12       51.64       54.34      6.78 o 
   9   2  12       97.92       90.31      6.74 o 
  10   2  12      175.38      182.95     13.93 o 
 -10   3  12       38.21       22.80     10.72 o 
  -9   3  12      213.45      217.47     13.19 o 
  -8   3  12      690.68      691.34     52.63 o 
  -7   3  12     1683.16     1637.58     43.75 o 
  -6   3  12      582.66      588.26     24.94 o 
  -5   3  12      326.82      306.60     17.09 o 
  -4   3  12     2254.68     2427.77     58.86 o 
  -3   3  12       83.97       65.85      7.00 o 
  -2   3  12     2145.35     2179.40     39.92 o 
  -1   3  12     3514.45     3483.71     71.06 o 
   0   3  12    16714.92    17645.04    460.50 o 
   1   3  12     3433.69     3384.63     58.64 o 
   2   3  12     2115.78     2121.49     42.48 o 
   3   3  12       77.17       63.08      3.08 o 
   4   3  12     2277.32     2315.70     33.04 o 
   5   3  12      295.89      267.53     11.15 o 
   6   3  12      571.25      568.33     19.42 o 
   7   3  12     1664.65     1677.69     46.50 o 
   8   3  12      670.77      667.31     19.28 o 
   9   3  12      209.57      203.97     11.25 o 
  10   3  12       39.85        9.59     10.70 o 
 -10   4  12       15.24       12.54      8.75 o 
  -9   4  12      283.17      285.30     17.03 o 
  -8   4  12      270.50      283.95     16.75 o 
  -7   4  12       19.70       26.82      6.95 o 
  -6   4  12      309.52      323.03     27.71 o 
  -5   4  12     1563.15     1558.71     48.86 o 
  -4   4  12     1917.02     1928.35     42.03 o 
  -3   4  12      754.73      824.98     54.45 o 
  -2   4  12     1094.76     1163.06     39.98 o 
  -1   4  12      862.38      851.52     26.77 o 
   0   4  12     2371.18     2577.85     64.04 o 
   1   4  12      776.00      710.80     22.78 o 
   2   4  12     1031.63     1063.82     30.97 o 
   3   4  12      739.20      768.99     85.84 o 
   4   4  12     1902.31     1917.01     25.74 o 
   5   4  12     1579.48     1565.58     33.24 o 
   6   4  12      326.95      306.23     12.49 o 
   7   4  12       18.87       17.31      5.69 o 
   8   4  12      277.04      273.74     10.01 o 
   9   4  12      288.98      308.20     16.40 o 
  10   4  12       17.18       12.51     14.19 o 
  -9   5  12      191.60      196.88     16.51 o 
  -8   5  12      150.33      135.70     16.01 o 
  -7   5  12      986.93      962.75     33.25 o 
  -6   5  12     1160.88     1215.91     39.92 o 
  -5   5  12      252.74      265.46     14.99 o 
  -4   5  12     2032.52     1995.79     47.84 o 
  -3   5  12      722.90      673.17     16.33 o 
  -2   5  12     1223.56     1169.89     25.59 o 
  -1   5  12      600.33      623.36     24.05 o 
   0   5  12      995.84     1135.01    102.19 o 
   1   5  12      735.96      769.43     22.56 o 
   2   5  12     1216.33     1163.93     27.44 o 
   3   5  12      822.89      744.14     18.45 o 
   4   5  12     1979.55     1883.76     44.77 o 
   5   5  12      263.55      286.42     10.12 o 
   6   5  12     1145.30     1130.55     26.49 o 
   7   5  12      989.79     1004.73     29.73 o 
   8   5  12      159.18      156.41      8.43 o 
   9   5  12      190.02      199.78     14.89 o 
  -9   6  12      120.19      148.08     20.77 o 
  -8   6  12       74.53       67.94     11.57 o 
  -7   6  12      494.98      497.32     25.27 o 
  -6   6  12      436.98      418.27     25.89 o 
  -5   6  12      485.00      487.21     19.80 o 
  -4   6  12      235.60      242.08      8.78 o 
  -3   6  12      637.24      643.83     25.83 o 
  -2   6  12     2241.40     2201.56     65.33 o 
  -1   6  12      465.94      460.24     21.46 o 
   0   6  12     1056.45      986.14     31.52 o 
   1   6  12      475.30      482.99     40.56 o 
   2   6  12     2323.65     2286.29     54.14 o 
   3   6  12      636.65      649.55     31.47 o 
   4   6  12      226.98      263.13     24.46 o 
   5   6  12      480.80      459.77      9.45 o 
   6   6  12      430.17      412.07     15.49 o 
   7   6  12      497.09      485.21     22.05 o 
   8   6  12       75.82       69.98     10.49 o 
   9   6  12      117.00      114.56     14.80 o 
  -8   7  12      113.99      123.36     21.49 o 
  -7   7  12      503.39      456.04     36.46 o 
  -6   7  12      158.76      184.55     15.22 o 
  -5   7  12      209.95      241.16     11.04 o 
  -4   7  12     2019.02     2036.44     44.88 o 
  -3   7  12      250.38      275.19     16.53 o 
  -2   7  12       58.19       50.32      7.59 o 
  -1   7  12     1463.54     1399.48     59.90 o 
   0   7  12      480.71      456.76     19.35 o 
   1   7  12     1498.43     1458.92     56.12 o 
   2   7  12       53.72       33.31     13.33 o 
   3   7  12      228.72      259.99     16.21 o 
   4   7  12     1969.59     1837.81     52.75 o 
   5   7  12      218.69      245.19     22.21 o 
   6   7  12      171.71      175.00     11.38 o 
   7   7  12      502.24      455.89     18.00 o 
   8   7  12      138.00      153.55     16.11 o 
  -8   8  12        8.11        5.81      8.20 o 
  -7   8  12       76.10       41.25     17.58 o 
  -6   8  12      330.67      318.34     21.16 o 
  -5   8  12      786.55      750.82     20.18 o 
  -4   8  12      157.64      147.99      9.61 o 
  -3   8  12     1777.75     1755.96     69.60 o 
  -2   8  12      108.81      110.92     10.62 o 
  -1   8  12       30.51       35.67     10.54 o 
   0   8  12     1493.36     1382.35     65.97 o 
   1   8  12       45.77       42.17      9.99 o 
   2   8  12       94.25      118.89     15.68 o 
   3   8  12     1814.40     1774.15     92.58 o 
   4   8  12      154.40      149.12     14.70 o 
   5   8  12      853.94      800.52     33.15 o 
   6   8  12      307.56      292.91     16.43 o 
   7   8  12       71.65       70.06      9.09 o 
   8   8  12       10.40        3.01      8.03 o 
  -7   9  12       65.60       60.55     12.04 o 
  -6   9  12       15.64       11.62      8.51 o 
  -5   9  12      452.42      448.11     25.09 o 
  -4   9  12       36.00       34.79      6.67 o 
  -3   9  12      482.33      472.14     21.45 o 
  -2   9  12       54.51       71.57     13.04 o 
  -1   9  12     2052.67     2137.89     98.64 o 
   0   9  12       66.70       72.81     14.21 o 
   1   9  12     1974.43     2002.97    121.55 o 
   2   9  12       62.70       62.59     11.55 o 
   3   9  12      459.06      453.09     22.04 o 
   4   9  12       35.10       36.59      8.11 o 
   5   9  12      485.16      455.16     30.28 o 
   6   9  12       13.88       14.05      8.14 o 
   7   9  12       57.80       50.12     10.35 o 
  -5  10  12      112.44      128.26     19.26 o 
  -4  10  12       45.93       35.28      8.36 o 
  -3  10  12      278.52      268.12     20.72 o 
  -2  10  12      223.75      226.29     20.96 o 
  -1  10  12      487.05      425.76     24.14 o 
   0  10  12      301.88      273.34     20.68 o 
   1  10  12      523.74      503.67     31.15 o 
   2  10  12      221.67      215.73     20.62 o 
   3  10  12      297.23      310.99     23.69 o 
   4  10  12       46.03       38.10     10.46 o 
   5  10  12      119.62      105.93     27.24 o 
  -4  11  12      270.79      276.13     18.83 o 
  -3  11  12      110.62      117.68     16.80 o 
  -2  11  12      127.31      138.81     19.34 o 
  -1  11  12      150.75      175.93     16.40 o 
   0  11  12      777.39      816.42     44.95 o 
   1  11  12      160.24      178.64     20.34 o 
   2  11  12      129.67      129.93     17.87 o 
   3  11  12      110.83      111.67     17.84 o 
   4  11  12      255.95      293.48     23.31 o 
   1   0  13     1766.66     1733.11     26.29 o 
   2   0  13     6960.42     7546.54    133.81 o 
   3   0  13     1788.50     2001.82     31.81 o 
   4   0  13        0.64        5.84      1.86 o 
   5   0  13     3261.85     3211.80     46.14 o 
   6   0  13     2637.43     2467.80     34.73 o 
   7   0  13      442.27      446.87     15.91 o 
   8   0  13     1428.61     1404.45     34.42 o 
   9   0  13      226.31      272.28     18.93 o 
  10   0  13      563.83      614.27     30.78 o 
 -10   1  13       47.50       42.31     14.73 o 
  -9   1  13      162.98      155.85     15.30 o 
  -8   1  13       33.71       36.23      4.86 o 
  -7   1  13      706.39      656.41     17.67 o 
  -6   1  13     1731.48     1693.96     42.82 o 
  -5   1  13      860.65      790.58     20.54 o 
  -4   1  13     1184.61     1135.28     28.93 o 
  -3   1  13     2893.01     2950.05     64.78 o 
  -2   1  13     2916.44     3026.07     57.71 o 
  -1   1  13     4196.18     4404.67     91.59 o 
   0   1  13     1058.56     1029.38     14.66 o 
   1   1  13     4264.41     4416.01     68.09 o 
   2   1  13     2767.47     2788.36     54.05 o 
   3   1  13     2966.33     2888.83     51.57 o 
   4   1  13     1241.53     1171.76     21.14 o 
   5   1  13      870.68      786.43     15.61 o 
   6   1  13     1675.76     1641.87     28.27 o 
   7   1  13      677.82      626.99     12.77 o 
   8   1  13       19.19       24.05      3.47 o 
   9   1  13      153.77      144.95     10.25 o 
  10   1  13       47.16       53.21     11.87 o 
 -10   2  13      239.60      269.19     28.21 o 
  -9   2  13      100.80      106.66      8.40 o 
  -8   2  13      629.67      660.27     22.63 o 
  -7   2  13     1362.20     1374.28     47.95 o 
  -6   2  13     1588.51     1558.16     45.10 o 
  -5   2  13     1987.57     1962.92     46.62 o 
  -4   2  13     1039.26     1170.39     29.56 o 
  -3   2  13     2632.67     2615.65     57.35 o 
  -2   2  13     1089.48      897.29     19.68 o 
  -1   2  13      153.57      117.40      9.15 o 
   0   2  13    10995.58    11666.12    295.34 o 
   1   2  13      149.94      116.51     13.09 o 
   2   2  13     1029.88      884.54     11.69 o 
   3   2  13     2758.09     2729.88     43.46 o 
   4   2  13     1096.58     1231.76     17.16 o 
   5   2  13     1916.57     1877.89     48.60 o 
   6   2  13     1538.81     1522.29     42.32 o 
   7   2  13     1301.15     1295.37     28.28 o 
   8   2  13      639.49      657.34     24.28 o 
   9   2  13      105.18      119.29      9.81 o 
  10   2  13      240.32      291.36     47.06 o 
 -10   3  13       35.09       41.60     13.12 o 
  -9   3  13      336.94      346.78     29.33 o 
  -8   3  13      118.66      121.55     14.19 o 
  -7   3  13      105.89      115.69      9.90 o 
  -6   3  13      523.77      511.97     19.95 o 
  -5   3  13      846.93      803.08     24.50 o 
  -4   3  13     4326.15     4318.59     99.27 o 
  -3   3  13     5038.92     4881.61    100.93 o 
  -2   3  13      310.36      288.94     10.25 o 
  -1   3  13     3506.30     3558.03     72.12 o 
   0   3  13     2384.33     2123.79     42.28 o 
   1   3  13     3417.61     3304.88     99.78 o 
   2   3  13      331.71      308.09     10.66 o 
   3   3  13     5069.56     5140.59     69.83 o 
   4   3  13     4279.07     4306.43     76.31 o 
   5   3  13      922.62      849.49     31.22 o 
   6   3  13      466.29      486.41     16.88 o 
   7   3  13       99.44      115.50     16.47 o 
   8   3  13      130.53      140.54      9.73 o 
   9   3  13      314.44      296.26     12.70 o 
  10   3  13       36.28       25.76     14.79 o 
 -10   4  13       65.12       88.68     17.73 o 
  -9   4  13      111.60      130.29     18.85 o 
  -8   4  13      423.64      382.59     19.69 o 
  -7   4  13      566.91      594.44     24.69 o 
  -6   4  13     1547.22     1463.33     53.96 o 
  -5   4  13       16.38       11.24      6.61 o 
  -4   4  13      359.07      365.91     25.46 o 
  -3   4  13      656.07      712.17     20.49 o 
  -2   4  13     5281.72     5347.11    126.19 o 
  -1   4  13      576.29      553.23     14.43 o 
   0   4  13      986.74     1051.34     32.57 o 
   1   4  13      631.58      616.77     16.59 o 
   2   4  13     5218.09     5087.08    112.13 o 
   3   4  13      624.46      704.62     16.90 o 
   4   4  13      334.62      323.96     15.29 o 
   5   4  13       25.02       21.27      3.09 o 
   6   4  13     1640.56     1653.49     33.46 o 
   7   4  13      538.22      525.58     21.16 o 
   8   4  13      419.40      395.57     17.01 o 
   9   4  13      107.82      110.91     12.60 o 
  10   4  13       60.59       45.16     42.81 o 
  -9   5  13       38.32       37.25      8.67 o 
  -8   5  13        8.72        4.98      6.34 o 
  -7   5  13      814.24      810.49     33.82 o 
  -6   5  13      410.88      414.23     20.42 o 
  -5   5  13       34.93       39.11      7.59 o 
  -4   5  13     1926.88     1932.18     46.57 o 
  -3   5  13     1005.89     1006.08     26.09 o 
  -2   5  13      365.67      372.80     33.11 o 
  -1   5  13     1426.12     1460.57     36.15 o 
   0   5  13    10105.55     9575.63    255.96 o 
   1   5  13     1428.10     1417.37     36.17 o 
   2   5  13      376.04      418.37     33.66 o 
   3   5  13     1006.50      968.78     23.81 o 
   4   5  13     1935.71     1892.06     40.87 o 
   5   5  13       28.01       26.12      5.53 o 
   6   5  13      408.60      396.47     14.77 o 
   7   5  13      774.64      773.20     21.00 o 
   8   5  13        8.48        6.59      6.53 o 
   9   5  13       43.39       22.19     11.12 o 
  -9   6  13      194.42      246.57     20.78 o 
  -8   6  13      143.14      147.97     14.48 o 
  -7   6  13      614.12      625.68     31.93 o 
  -6   6  13       89.09       79.36     11.63 o 
  -5   6  13       40.66       42.76      9.27 o 
  -4   6  13      827.88      809.13     19.18 o 
  -3   6  13     2225.53     2326.43     57.46 o 
  -2   6  13     1432.93     1443.58     32.60 o 
  -1   6  13      362.06      324.94     25.99 o 
   0   6  13       97.77      130.28     25.02 o 
   1   6  13      414.46      341.80     18.63 o 
   2   6  13     1385.77     1383.80     55.76 o 
   3   6  13     2276.99     2267.46     56.78 o 
   4   6  13      863.80      796.02     20.59 o 
   5   6  13       29.71       25.97      3.90 o 
   6   6  13       83.88       93.45      9.65 o 
   7   6  13      606.78      576.43     19.38 o 
   8   6  13      157.09      144.27     16.78 o 
   9   6  13      195.94      153.53     48.75 o 
  -8   7  13        9.31       13.12      8.24 o 
  -7   7  13       13.32       26.44     10.09 o 
  -6   7  13      324.06      346.92     18.28 o 
  -5   7  13      108.92       95.27     13.15 o 
  -4   7  13       16.69       10.16      7.37 o 
  -3   7  13     1302.27     1372.83     37.24 o 
  -2   7  13      221.55      222.99     12.86 o 
  -1   7  13     1322.65     1380.80     60.79 o 
   0   7  13      255.45      249.22     18.57 o 
   1   7  13     1245.25     1268.56     57.78 o 
   2   7  13      248.02      247.64     13.89 o 
   3   7  13     1268.24     1209.74     35.12 o 
   4   7  13       16.71        9.24      6.76 o 
   5   7  13      109.75      117.98      8.82 o 
   6   7  13      328.06      334.57     16.73 o 
   7   7  13        9.45        8.25      7.72 o 
   8   7  13       12.20       10.70      8.59 o 
  -7   8  13      370.77      381.22     25.02 o 
  -6   8  13      497.87      524.71     26.71 o 
  -5   8  13       30.14       21.02      4.97 o 
  -4   8  13      317.56      289.03     16.00 o 
  -3   8  13     1048.83     1035.21     35.79 o 
  -2   8  13      249.36      223.43     18.00 o 
  -1   8  13      497.51      496.75     31.77 o 
   0   8  13      178.12      268.79     48.38 o 
   1   8  13      515.51      543.81     24.47 o 
   2   8  13      256.66      247.24     16.97 o 
   3   8  13     1049.96     1020.20     59.76 o 
   4   8  13      333.04      310.52     18.29 o 
   5   8  13       30.45       24.44      7.11 o 
   6   8  13      515.13      527.62     28.37 o 
   7   8  13      371.02      379.79     30.57 o 
  -6   9  13       32.66       45.39     12.20 o 
  -5   9  13       40.38       34.91      9.85 o 
  -4   9  13      221.49      222.33     13.97 o 
  -3   9  13      394.79      396.64     23.09 o 
  -2   9  13      378.84      347.39     18.01 o 
  -1   9  13      610.97      595.01     50.00 o 
   0   9  13      237.77      258.98     18.25 o 
   1   9  13      632.83      638.97     30.06 o 
   2   9  13      397.27      360.04     21.60 o 
   3   9  13      389.36      389.51     27.77 o 
   4   9  13      250.42      231.33     19.43 o 
   5   9  13       33.25       26.94     13.62 o 
   6   9  13       30.49       35.66     12.26 o 
  -5  10  13      121.74      153.93     20.05 o 
  -4  10  13       51.98       55.98      8.41 o 
  -3  10  13      168.40      162.40     14.11 o 
  -2  10  13       46.74       48.58      9.44 o 
  -1  10  13      254.21      220.64     16.25 o 
   0  10  13      146.61      155.64     15.32 o 
   1  10  13      232.20      179.11     25.55 o 
   2  10  13       36.37       47.45     10.73 o 
   3  10  13      177.92      165.90     48.84 o 
   4  10  13       57.12       60.15     13.56 o 
   5  10  13      120.87      149.13     21.54 o 
  -3  11  13      362.23      398.35     22.99 o 
  -2  11  13      143.91      144.43     22.55 o 
  -1  11  13      511.83      511.28     42.95 o 
   0  11  13      175.80      189.27     18.96 o 
   1  11  13      500.47      523.82     53.54 o 
   2  11  13      134.40      135.69     18.72 o 
   3  11  13      343.52      407.53     33.05 o 
   0   0  14     1159.24     1296.27     31.36 o 
   1   0  14     8941.22     9652.33    200.39 o 
   2   0  14      239.54      189.26      8.31 o 
   3   0  14        1.29        1.16      2.39 o 
   4   0  14     3534.17     3409.17     54.50 o 
   5   0  14      917.41      977.30     19.44 o 
   6   0  14       78.22       83.02      2.58 o 
   7   0  14     2271.55     2174.90     45.84 o 
   8   0  14     1057.61     1066.90     36.50 o 
   9   0  14      394.66      428.89     24.32 o 
  10   0  14       24.75       42.44     11.52 o 
 -10   1  14       71.43       95.11     13.30 o 
  -9   1  14      299.49      358.38     22.23 o 
  -8   1  14       60.92       68.99      4.95 o 
  -7   1  14      800.68      806.61     46.29 o 
  -6   1  14      741.99      715.13     24.46 o 
  -5   1  14     2057.66     1964.46     43.18 o 
  -4   1  14      241.77      222.67     11.26 o 
  -3   1  14     1030.19     1065.83     25.97 o 
  -2   1  14     1865.99     1786.30     40.41 o 
  -1   1  14     6357.74     6866.73    138.93 o 
   0   1  14     4574.37     4491.73     66.71 o 
   1   1  14     6513.90     6747.04    129.75 o 
   2   1  14     1893.28     1803.80     33.93 o 
   3   1  14      922.48      895.67     16.77 o 
   4   1  14      211.27      199.16      6.47 o 
   5   1  14     2088.79     1992.28     29.85 o 
   6   1  14      864.87      835.02     16.17 o 
   7   1  14      851.23      863.00     15.93 o 
   8   1  14       65.50       69.86      5.76 o 
   9   1  14      288.57      321.38     19.40 o 
  10   1  14       61.09       60.50     14.04 o 
 -10   2  14       85.05       90.23     14.50 o 
  -9   2  14        9.79       13.61      9.29 o 
  -8   2  14      324.71      342.75     17.03 o 
  -7   2  14      808.69      786.19     30.84 o 
  -6   2  14     1610.85     1544.71     38.13 o 
  -5   2  14     2143.01     2147.60     53.73 o 
  -4   2  14      881.23      813.51     22.26 o 
  -3   2  14     1358.81     1331.88     29.46 o 
  -2   2  14      586.81      480.92     17.92 o 
  -1   2  14     3818.00     3912.85     72.53 o 
   0   2  14     1212.81     1237.73     21.05 o 
   1   2  14     3545.98     3460.09     64.43 o 
   2   2  14      673.78      583.46     13.25 o 
   3   2  14     1297.56     1237.09     25.88 o 
   4   2  14      887.94      850.43     16.07 o 
   5   2  14     2243.32     2289.39     58.30 o 
   6   2  14     1621.58     1555.08     52.96 o 
   7   2  14      844.93      839.80     21.50 o 
   8   2  14      321.03      324.14     11.82 o 
   9   2  14       10.40        8.05      5.24 o 
  10   2  14       90.09       56.66     43.80 o 
 -10   3  14       44.61       60.45     16.28 o 
  -9   3  14       73.21       67.24     10.38 o 
  -8   3  14      215.56      195.07     12.85 o 
  -7   3  14      130.52      126.37     10.35 o 
  -6   3  14      578.39      564.48     20.20 o 
  -5   3  14     1778.99     1783.55     49.17 o 
  -4   3  14      665.60      653.46     21.56 o 
  -3   3  14     1704.38     1733.06     41.00 o 
  -2   3  14      908.40      843.44     35.33 o 
  -1   3  14     4107.93     4287.43     83.05 o 
   0   3  14     4194.96     4206.51     90.18 o 
   1   3  14     3981.71     3987.42     78.92 o 
   2   3  14      806.46      776.00     42.12 o 
   3   3  14     1801.42     1867.20     33.83 o 
   4   3  14      743.73      698.81     15.33 o 
   5   3  14     1804.03     1789.39     62.90 o 
   6   3  14      574.99      571.51     20.24 o 
   7   3  14      142.55      153.02      8.78 o 
   8   3  14      220.01      207.83     11.58 o 
   9   3  14       80.46       71.32      7.65 o 
  10   3  14       46.55       20.75     23.05 o 
  -9   4  14      356.51      365.33     21.99 o 
  -8   4  14      295.42      275.60     16.87 o 
  -7   4  14      117.53      111.47     13.57 o 
  -6   4  14      930.37      910.20     33.65 o 
  -5   4  14      606.10      603.45     22.33 o 
  -4   4  14     1818.75     1846.82     45.78 o 
  -3   4  14      228.44      209.45     11.17 o 
  -2   4  14      673.02      735.96     19.45 o 
  -1   4  14      259.17      245.87     18.58 o 
   0   4  14     8756.49     8739.59    196.08 o 
   1   4  14      213.13      223.11     17.48 o 
   2   4  14      659.05      702.37     21.10 o 
   3   4  14      206.67      195.76     10.02 o 
   4   4  14     1968.35     1920.86     26.94 o 
   5   4  14      660.38      620.83     20.23 o 
   6   4  14      950.33      884.51     36.10 o 
   7   4  14      131.88      135.42     14.17 o 
   8   4  14      320.35      333.85     15.17 o 
   9   4  14      351.84      329.56     22.79 o 
  -9   5  14       78.14       78.59     13.23 o 
  -8   5  14      404.49      396.60     22.12 o 
  -7   5  14       26.87       20.14      8.60 o 
  -6   5  14      413.68      397.61     20.09 o 
  -5   5  14      387.62      398.05     20.15 o 
  -4   5  14      423.21      438.87     21.04 o 
  -3   5  14     1998.29     1966.67     46.39 o 
  -2   5  14     5715.25     5936.74    126.91 o 
  -1   5  14     1559.22     1555.20     32.05 o 
   0   5  14     1210.79     1099.73     28.76 o 
   1   5  14     1459.02     1438.71     38.57 o 
   2   5  14     5733.53     5686.97    141.89 o 
   3   5  14     2014.82     1963.69     50.01 o 
   4   5  14      404.53      416.23     12.06 o 
   5   5  14      371.66      344.11     22.08 o 
   6   5  14      373.83      336.34     12.51 o 
   7   5  14       20.84       19.35      4.82 o 
   8   5  14      408.00      389.29     19.64 o 
   9   5  14       84.21       45.09     23.17 o 
  -9   6  14      134.10       84.76     41.26 o 
  -8   6  14      146.54      167.82     15.73 o 
  -7   6  14      170.18      186.01     15.51 o 
  -6   6  14      555.13      550.01     25.94 o 
  -5   6  14     1162.44     1206.85     39.98 o 
  -4   6  14      845.39      886.45     31.69 o 
  -3   6  14     1049.56     1086.71     29.14 o 
  -2   6  14     1657.53     1630.08     40.52 o 
  -1   6  14     3684.02     3615.66     92.89 o 
   0   6  14     3164.79     2997.98     84.09 o 
   1   6  14     3909.23     3857.05     96.03 o 
   2   6  14     1591.52     1539.31     40.07 o 
   3   6  14     1059.78     1019.76     28.30 o 
   4   6  14      787.84      732.62     27.75 o 
   5   6  14     1133.58     1112.04     18.93 o 
   6   6  14      564.41      545.44     16.23 o 
   7   6  14      167.35      173.82     10.67 o 
   8   6  14      164.92      188.47     16.83 o 
   9   6  14      129.19        0.56     17.03 o 
  -8   7  14      150.89      160.73     16.24 o 
  -7   7  14      584.27      625.83     36.70 o 
  -6   7  14      300.15      284.48     17.46 o 
  -5   7  14      154.05      155.24     12.71 o 
  -4   7  14       47.53       60.67      7.25 o 
  -3   7  14      754.28      754.87     22.30 o 
  -2   7  14      398.88      406.40     17.17 o 
  -1   7  14     1439.94     1400.48     74.92 o 
   0   7  14     1538.24     1480.67     71.92 o 
   1   7  14     1494.55     1484.58     64.32 o 
   2   7  14      377.90      353.44     20.36 o 
   3   7  14      685.37      711.87     70.03 o 
   4   7  14       36.30       37.99      6.76 o 
   5   7  14      154.29      135.51      7.44 o 
   6   7  14      287.95      261.18     18.94 o 
   7   7  14      619.56      639.88     35.07 o 
   8   7  14      135.37      143.70     19.81 o 
  -7   8  14      317.85      332.65     33.26 o 
  -6   8  14      358.70      367.86     21.35 o 
  -5   8  14      515.35      509.65     24.14 o 
  -4   8  14      186.33      197.22     12.83 o 
  -3   8  14      200.82      218.03     14.92 o 
  -2   8  14      636.58      625.05     35.01 o 
  -1   8  14      991.60      994.56     42.25 o 
   0   8  14      577.24      556.81     25.37 o 
   1   8  14     1025.28     1044.52     35.38 o 
   2   8  14      613.06      613.05     37.12 o 
   3   8  14      198.71      222.99     18.48 o 
   4   8  14      182.45      168.62     11.75 o 
   5   8  14      481.47      434.07     27.33 o 
   6   8  14      359.39      351.96     32.70 o 
   7   8  14      314.24      314.53     27.11 o 
  -6   9  14      359.25      413.94     26.79 o 
  -5   9  14       79.52       98.84     13.19 o 
  -4   9  14       95.59       93.14     12.19 o 
  -3   9  14      562.96      534.43     23.42 o 
  -2   9  14      290.63      259.89     15.87 o 
  -1   9  14      278.59      298.46     23.16 o 
   0   9  14       87.08       75.62     14.75 o 
   1   9  14      262.03      294.25     22.69 o 
   2   9  14      250.23      231.23     17.18 o 
   3   9  14      575.02      585.99     32.85 o 
   4   9  14       95.12       97.77     13.77 o 
   5   9  14       75.36       84.44     15.98 o 
   6   9  14      326.68      357.16     29.73 o 
  -5  10  14       52.16       53.34     13.58 o 
  -4  10  14       59.70       57.58     10.27 o 
  -3  10  14      409.19      421.98     25.69 o 
  -2  10  14       89.51      109.35     15.84 o 
  -1  10  14       16.74       20.61      8.59 o 
   0  10  14      117.53      137.30     15.94 o 
   1  10  14       18.23       25.46     11.54 o 
   2  10  14       92.88       97.31     15.31 o 
   3  10  14      432.88      459.25     48.26 o 
   4  10  14       52.69       48.75     11.42 o 
   5  10  14       53.81       68.65     16.73 o 
  -3  11  14      139.58      137.99     15.09 o 
  -2  11  14       65.75       33.56     13.37 o 
  -1  11  14       50.90       36.32     11.04 o 
   0  11  14      320.04      348.03     33.17 o 
   1  11  14       53.93       41.32     13.25 o 
   2  11  14       65.62       52.45     12.59 o 
   3  11  14      130.15      115.50     16.92 o 
   1   0  15     5311.04     5640.49    103.54 o 
   2   0  15     1675.99     1690.53     27.29 o 
   3   0  15       36.95       40.67      4.60 o 
   4   0  15      145.00      170.55      7.17 o 
   5   0  15     9014.74     8726.33    181.01 o 
   6   0  15        0.64        2.16      3.31 o 
   7   0  15      519.50      524.26     24.53 o 
   8   0  15        0.17        2.84      6.25 o 
   9   0  15      472.07      461.57     28.92 o 
  10   0  15        8.42        3.33      7.37 o 
 -10   1  15      116.42      111.36     15.35 o 
  -9   1  15      173.42      207.02     27.86 o 
  -8   1  15        3.45        6.74      3.98 o 
  -7   1  15      419.66      425.86     17.79 o 
  -6   1  15      142.71      138.87      7.46 o 
  -5   1  15       13.49        9.44      5.22 o 
  -4   1  15       70.50       75.35      8.28 o 
  -3   1  15      547.90      533.86     17.33 o 
  -2   1  15     6284.56     6446.34    146.40 o 
  -1   1  15     9950.73    10058.32    197.04 o 
   0   1  15      160.86      177.56      8.00 o 
   1   1  15     9954.85     9966.57    214.88 o 
   2   1  15     6515.07     6859.00    131.38 o 
   3   1  15      607.47      591.06     12.94 o 
   4   1  15       65.26       86.31      6.54 o 
   5   1  15        5.62        7.12      1.63 o 
   6   1  15      105.34      100.16      4.31 o 
   7   1  15      416.59      403.34     10.26 o 
   8   1  15        3.25        4.80      2.77 o 
   9   1  15      184.36      179.73     17.85 o 
  10   1  15      110.43      112.93     18.36 o 
 -10   2  15       92.92       90.81     15.99 o 
  -9   2  15      412.96      450.71     44.25 o 
  -8   2  15      812.95      835.64     33.20 o 
  -7   2  15       24.63       34.64      6.10 o 
  -6   2  15      325.17      359.53     18.89 o 
  -5   2  15     2449.48     2297.82     54.88 o 
  -4   2  15     2910.88     2859.24     63.70 o 
  -3   2  15     1714.46     1753.63     38.31 o 
  -2   2  15     2010.22     2006.05     41.26 o 
  -1   2  15     1281.51     1327.64     25.97 o 
   0   2  15      611.28      567.06     14.81 o 
   1   2  15     1302.32     1307.90     21.46 o 
   2   2  15     1951.17     1870.91     35.17 o 
   3   2  15     1660.21     1661.35     28.45 o 
   4   2  15     2892.43     2839.64     58.59 o 
   5   2  15     2512.86     2327.73     65.39 o 
   6   2  15      329.74      355.37     11.97 o 
   7   2  15       25.34       27.84      6.94 o 
   8   2  15      835.37      834.98     20.39 o 
   9   2  15      419.88      459.59     30.32 o 
  10   2  15       88.78       53.36     42.10 o 
  -9   3  15       73.35       73.41     16.70 o 
  -8   3  15      377.73      358.12     19.65 o 
  -7   3  15      152.33      157.20     16.56 o 
  -6   3  15     1212.38     1219.08     33.44 o 
  -5   3  15     3935.98     3893.18    110.42 o 
  -4   3  15      668.92      615.38     21.86 o 
  -3   3  15     2241.52     2206.12     47.22 o 
  -2   3  15     7537.02     7667.01    173.64 o 
  -1   3  15      797.93      927.75     19.95 o 
   0   3  15     4584.99     4435.06     96.83 o 
   1   3  15      752.36      844.19     17.46 o 
   2   3  15     7750.48     7990.03    177.87 o 
   3   3  15     2213.67     2186.11     60.06 o 
   4   3  15      657.42      562.85     14.05 o 
   5   3  15     3910.87     3736.38    134.33 o 
   6   3  15     1132.92     1097.69     33.57 o 
   7   3  15      151.11      152.77      9.06 o 
   8   3  15      375.13      370.69     13.84 o 
   9   3  15       70.54       46.21     18.98 o 
  -9   4  15      302.26      313.89     23.43 o 
  -8   4  15      108.45      112.29     11.25 o 
  -7   4  15      385.34      389.79     20.77 o 
  -6   4  15      192.79      212.50     14.99 o 
  -5   4  15       57.47       65.01     13.17 o 
  -4   4  15     2967.06     2870.68     72.09 o 
  -3   4  15      633.74      608.85     18.40 o 
  -2   4  15      712.99      734.59     20.03 o 
  -1   4  15     3131.24     3163.55     70.01 o 
   0   4  15     1106.16     1133.87     28.24 o 
   1   4  15     3211.29     3271.54     61.47 o 
   2   4  15      712.55      749.14     15.98 o 
   3   4  15      592.03      587.68     21.55 o 
   4   4  15     2838.69     2649.96     46.19 o 
   5   4  15       47.29       58.54     15.02 o 
   6   4  15      202.79      210.67     21.32 o 
   7   4  15      397.89      381.86     28.48 o 
   8   4  15      110.49       96.05     11.65 o 
   9   4  15      287.15      247.19     22.95 o 
  -9   5  15       90.96       75.62     15.68 o 
  -8   5  15      155.40      161.85     16.45 o 
  -7   5  15      262.09      242.55     18.57 o 
  -6   5  15      183.13      184.51     14.28 o 
  -5   5  15     1796.88     1772.05     54.13 o 
  -4   5  15       60.07       70.73     10.29 o 
  -3   5  15      576.13      551.54     21.24 o 
  -2   5  15     2147.67     2203.39     60.84 o 
  -1   5  15      550.43      532.27     15.63 o 
   0   5  15      398.49      378.08     12.37 o 
   1   5  15      561.04      512.65     18.22 o 
   2   5  15     2029.42     2072.07     51.97 o 
   3   5  15      589.46      586.29     17.59 o 
   4   5  15       65.92       78.85      5.65 o 
   5   5  15     1813.12     1736.44     37.26 o 
   6   5  15      201.69      199.35      7.61 o 
   7   5  15      282.27      266.27     20.68 o 
   8   5  15      153.62      177.31     13.54 o 
   9   5  15       89.97       49.95     19.93 o 
  -8   6  15      196.56      200.82     44.04 o 
  -7   6  15      217.28      214.21     17.42 o 
  -6   6  15       59.87       60.12     13.83 o 
  -5   6  15      258.70      246.12     15.35 o 
  -4   6  15     2099.80     2054.39     52.52 o 
  -3   6  15       48.21       46.56      6.02 o 
  -2   6  15       71.29       94.06      8.63 o 
  -1   6  15      404.13      342.39     14.41 o 
   0   6  15     1656.94     1588.15     57.27 o 
   1   6  15      442.97      417.10     19.04 o 
   2   6  15       63.76       69.91      9.82 o 
   3   6  15       57.31       48.80      7.51 o 
   4   6  15     2170.54     1966.00     56.67 o 
   5   6  15      253.54      238.92      8.80 o 
   6   6  15       62.80       61.77      5.60 o 
   7   6  15      207.62      199.82     20.29 o 
   8   6  15      203.65      172.26    100.12 o 
  -8   7  15       52.07       43.50     13.79 o 
  -7   7  15       27.48       34.62     10.94 o 
  -6   7  15      192.07      202.85     16.84 o 
  -5   7  15      298.84      295.48     17.91 o 
  -4   7  15      548.73      566.82     25.70 o 
  -3   7  15      153.40      162.43      9.86 o 
  -2   7  15     1007.46     1005.92     30.06 o 
  -1   7  15      204.88      200.04     13.94 o 
   0   7  15       97.18      119.29     14.99 o 
   1   7  15      213.34      241.50     16.22 o 
   2   7  15     1031.42      990.92     34.54 o 
   3   7  15      160.07      160.23     13.71 o 
   4   7  15      547.59      548.58     24.14 o 
   5   7  15      280.30      261.05     12.52 o 
   6   7  15      189.05      176.80     10.70 o 
   7   7  15       26.07       37.86     10.98 o 
   8   7  15       53.32       48.91     12.31 o 
  -7   8  15       76.92       80.62     13.89 o 
  -6   8  15      142.29      145.33     15.66 o 
  -5   8  15      257.30      249.69     17.65 o 
  -4   8  15      179.34      181.66     12.41 o 
  -3   8  15       97.32      105.43      9.34 o 
  -2   8  15      365.77      328.58     17.91 o 
  -1   8  15     1104.96     1084.22     55.60 o 
   0   8  15      132.87      112.75     13.23 o 
   1   8  15     1145.47     1084.92     78.16 o 
   2   8  15      361.04      315.73     21.58 o 
   3   8  15      114.27      138.42     11.83 o 
   4   8  15      183.42      179.58     14.86 o 
   5   8  15      250.21      273.95     40.07 o 
   6   8  15      139.87      145.89     21.13 o 
   7   8  15       76.86       52.11     16.56 o 
  -6   9  15       45.40       32.80     11.76 o 
  -5   9  15       77.20       81.53     17.16 o 
  -4   9  15        0.21       -3.38      4.22 o 
  -3   9  15      520.18      549.06     21.77 o 
  -2   9  15      101.22       82.94     13.76 o 
  -1   9  15     1675.82     1642.54    104.51 o 
   0   9  15        9.63       26.02      8.67 o 
   1   9  15     1691.88     1649.57    115.69 o 
   2   9  15      103.30       99.28     12.04 o 
   3   9  15      502.18      470.41     28.05 o 
   4   9  15        0.39        1.47      4.87 o 
   5   9  15       70.93       89.28     18.39 o 
   6   9  15       46.64       50.68     18.28 o 
  -5  10  15      534.51      605.06     34.00 o 
  -4  10  15      188.13      213.37     36.17 o 
  -3  10  15       25.37       36.16      9.27 o 
  -2  10  15      165.65      166.81     14.96 o 
  -1  10  15      206.11      189.92     17.24 o 
   0  10  15      149.90      159.05     15.74 o 
   1  10  15      211.52      205.72     19.28 o 
   2  10  15      165.87      183.70     16.66 o 
   3  10  15       27.77       21.11      9.92 o 
   4  10  15      182.84      221.78     22.12 o 
   5  10  15      550.66      613.86     56.42 o 
  -2  11  15      481.51      509.14     45.02 o 
  -1  11  15      235.05      249.10     25.39 o 
   0  11  15        2.98        6.96      8.03 o 
   1  11  15      242.05      236.82     22.61 o 
   2  11  15      488.11      581.77     65.91 o 
   0   0  16     8788.68     9251.00    303.78 o 
   1   0  16     1473.68     1478.20     25.68 o 
   2   0  16     1005.47      935.07     17.48 o 
   3   0  16      347.93      393.94     21.07 o 
   4   0  16     3943.28     3652.45     73.40 o 
   5   0  16        0.14        2.55      2.80 o 
   6   0  16     2146.00     1985.07     41.28 o 
   7   0  16     1191.37     1129.61     40.00 o 
   8   0  16      181.45      187.20     15.30 o 
   9   0  16      259.17      274.16     26.95 o 
  10   0  16       79.81      118.69     15.90 o 
 -10   1  16      361.02      404.11     28.50 o 
  -9   1  16       54.35       43.76     13.47 o 
  -8   1  16       83.78       75.28      4.97 o 
  -7   1  16      106.91      116.77     13.05 o 
  -6   1  16      134.78      145.63     11.50 o 
  -5   1  16      339.79      326.81     12.29 o 
  -4   1  16     4171.09     4000.36     87.47 o 
  -3   1  16     3145.61     2958.08     67.53 o 
  -2   1  16     1153.82     1056.90     23.36 o 
  -1   1  16      259.43      282.64      6.63 o 
   0   1  16     5547.93     5857.02     98.85 o 
   1   1  16      215.46      254.77     10.61 o 
   2   1  16     1044.73      938.38     16.50 o 
   3   1  16     3089.49     2997.17     64.89 o 
   4   1  16     3988.93     3698.92     80.37 o 
   5   1  16      306.64      315.51      7.42 o 
   6   1  16      129.83      126.91      6.10 o 
   7   1  16      103.15      101.55      4.30 o 
   8   1  16       83.74       70.47      7.50 o 
   9   1  16       47.94       38.75     18.58 o 
  10   1  16      356.55      403.52     32.42 o 
 -10   2  16       61.26       84.23     14.31 o 
  -9   2  16      259.40      311.06     33.50 o 
  -8   2  16      103.68      103.25     10.87 o 
  -7   2  16      184.10      203.52     15.86 o 
  -6   2  16      851.05      791.94     26.20 o 
  -5   2  16     1835.31     1946.13     47.12 o 
  -4   2  16      118.63      139.84     14.81 o 
  -3   2  16      759.18      704.60     21.73 o 
  -2   2  16     2709.55     2787.14     64.66 o 
  -1   2  16      756.77      796.02     17.78 o 
   0   2  16       19.65       18.36      3.24 o 
   1   2  16      818.13      852.63     24.82 o 
   2   2  16     2792.49     2768.36     53.08 o 
   3   2  16      749.65      690.26     15.07 o 
   4   2  16      127.61      136.86      6.69 o 
   5   2  16     1836.94     1870.43     61.47 o 
   6   2  16      841.49      806.87     33.10 o 
   7   2  16      177.31      198.41     12.36 o 
   8   2  16      100.05       83.33      8.74 o 
   9   2  16      272.49      292.39     25.96 o 
  10   2  16       55.06       35.90     31.51 o 
  -9   3  16      109.91       94.50     18.79 o 
  -8   3  16       90.51       95.71     12.30 o 
  -7   3  16      468.43      477.72     23.38 o 
  -6   3  16       42.73       49.83      8.08 o 
  -5   3  16     1418.34     1396.24     38.53 o 
  -4   3  16     1915.85     1966.06     51.46 o 
  -3   3  16      216.28      196.30     11.49 o 
  -2   3  16     3569.80     3533.17     74.27 o 
  -1   3  16     2250.80     2162.79     51.15 o 
   0   3  16     2367.12     2494.36     57.61 o 
   1   3  16     2315.68     2104.32     42.57 o 
   2   3  16     3536.85     3603.62     61.10 o 
   3   3  16      205.12      179.99      6.57 o 
   4   3  16     1868.18     1813.61     31.56 o 
   5   3  16     1428.10     1397.48     49.24 o 
   6   3  16       35.34       40.34      6.16 o 
   7   3  16      463.76      485.37     15.78 o 
   8   3  16       74.03       88.35      7.38 o 
   9   3  16      122.04       83.74     61.50 o 
  -9   4  16       15.31        6.60      7.75 o 
  -8   4  16      351.39      369.54     22.54 o 
  -7   4  16      281.12      306.98     17.78 o 
  -6   4  16      549.03      520.40     39.63 o 
  -5   4  16      546.82      553.92     23.08 o 
  -4   4  16     1679.47     1704.76     50.86 o 
  -3   4  16      650.02      584.75     22.33 o 
  -2   4  16      977.52     1000.41     27.23 o 
  -1   4  16       14.88       21.21      5.88 o 
   0   4  16     1174.33      994.28     27.86 o 
   1   4  16       14.65       22.04      6.21 o 
   2   4  16      932.82      943.15     23.85 o 
   3   4  16      697.66      689.76     11.63 o 
   4   4  16     1624.97     1590.60     28.16 o 
   5   4  16      582.94      555.35     36.97 o 
   6   4  16      525.74      463.16     26.74 o 
   7   4  16      258.26      285.59     17.71 o 
   8   4  16      352.56      365.20     17.32 o 
   9   4  16       12.67       12.62      8.63 o 
  -9   5  16      368.55      374.02     22.79 o 
  -8   5  16       77.63      106.50     13.63 o 
  -7   5  16      158.93      166.54     14.38 o 
  -6   5  16       63.84       61.40     10.60 o 
  -5   5  16      351.63      369.76     22.14 o 
  -4   5  16       37.13       40.66      8.08 o 
  -3   5  16     1155.08     1126.38     35.17 o 
  -2   5  16     6357.61     6291.82    156.04 o 
  -1   5  16      779.87      661.32     27.07 o 
   0   5  16       19.77        2.89      7.00 o 
   1   5  16      719.37      659.50     16.46 o 
   2   5  16     6368.59     6481.42    137.43 o 
   3   5  16     1142.89     1066.75     34.35 o 
   4   5  16       34.44       36.98      3.42 o 
   5   5  16      371.86      364.78      9.53 o 
   6   5  16       47.75       55.68     15.21 o 
   7   5  16      156.79      158.02     28.48 o 
   8   5  16       78.40       57.18     28.35 o 
   9   5  16      354.80      344.86     21.61 o 
  -8   6  16      178.47      186.11     16.59 o 
  -7   6  16       39.81       35.48      9.75 o 
  -6   6  16      434.32      446.34     22.77 o 
  -5   6  16      811.98      856.33     28.16 o 
  -4   6  16       83.33       87.41     13.33 o 
  -3   6  16     1052.62     1066.68     32.11 o 
  -2   6  16     1372.33     1442.47     34.06 o 
  -1   6  16      380.57      370.24     17.37 o 
   0   6  16      994.86     1055.13     35.37 o 
   1   6  16      337.65      324.24     16.40 o 
   2   6  16     1386.85     1407.86     44.73 o 
   3   6  16     1113.14     1082.20     29.97 o 
   4   6  16       94.46       98.06      7.68 o 
   5   6  16      813.27      797.69     14.52 o 
   6   6  16      447.91      410.90     12.97 o 
   7   6  16       31.66       11.79      9.86 o 
   8   6  16      176.36      185.32     20.65 o 
  -7   7  16      125.59      113.27     22.14 o 
  -6   7  16       97.51       99.37     17.02 o 
  -5   7  16       65.43       78.18     13.43 o 
  -4   7  16      797.19      765.72     32.49 o 
  -3   7  16       68.71       91.72     10.22 o 
  -2   7  16       25.91       26.02      6.83 o 
  -1   7  16     1381.83     1502.79     49.68 o 
   0   7  16     1510.13     1440.30     67.97 o 
   1   7  16     1333.43     1356.56     43.43 o 
   2   7  16       26.11       29.98      7.43 o 
   3   7  16       81.76       83.08     10.18 o 
   4   7  16      867.05      796.78     24.33 o 
   5   7  16       72.70       75.69      8.13 o 
   6   7  16       95.26      105.00     16.18 o 
   7   7  16      127.07      119.55     15.58 o 
  -7   8  16      126.36      128.87     18.94 o 
  -6   8  16      310.36      327.71     20.78 o 
  -5   8  16      633.93      635.76     27.42 o 
  -4   8  16      481.20      514.17     17.07 o 
  -3   8  16       20.41       33.62      6.33 o 
  -2   8  16      532.41      539.86     23.49 o 
  -1   8  16      535.88      512.75     23.77 o 
   0   8  16       15.10       13.61      7.53 o 
   1   8  16      561.10      537.89     24.70 o 
   2   8  16      503.30      474.64     25.16 o 
   3   8  16       22.85       19.34      7.84 o 
   4   8  16      471.15      471.11     28.20 o 
   5   8  16      640.30      613.55     38.59 o 
   6   8  16      319.40      350.67     29.69 o 
   7   8  16      132.25      139.08     18.31 o 
  -6   9  16        5.64       13.37      9.44 o 
  -5   9  16      302.62      338.28     21.90 o 
  -4   9  16      241.39      249.88     15.52 o 
  -3   9  16      182.98      166.64     14.16 o 
  -2   9  16      156.62      172.02     13.11 o 
  -1   9  16      740.36      756.48     54.24 o 
   0   9  16       92.10      114.98     17.83 o 
   1   9  16      694.24      736.03     59.25 o 
   2   9  16      168.61      180.82     25.76 o 
   3   9  16      191.86      157.83     20.79 o 
   4   9  16      246.47      235.81     17.48 o 
   5   9  16      315.96      336.48     32.10 o 
   6   9  16        6.84        8.38     12.27 o 
  -4  10  16       66.71       75.95     14.15 o 
  -3  10  16      205.14      200.30     15.88 o 
  -2  10  16       81.53       78.45     12.12 o 
  -1  10  16      116.85      118.53     17.29 o 
   0  10  16      102.39       99.98     14.79 o 
   1  10  16      132.38      134.52     14.74 o 
   2  10  16       92.43       94.23     17.74 o 
   3  10  16      217.14      224.26     18.31 o 
   4  10  16       59.25       59.33     11.51 o 
  -2  11  16       18.18       10.71     10.75 o 
  -1  11  16       90.63       99.22     14.56 o 
   0  11  16       87.73       92.94     15.67 o 
   1  11  16       92.88      122.49     16.33 o 
   2  11  16       18.94       21.53     11.45 o 
   1   0  17       26.65       65.07     12.14 o 
   2   0  17      816.33      840.52     15.46 o 
   3   0  17       87.42       96.39      7.47 o 
   4   0  17       46.49       32.44      6.20 o 
   5   0  17       40.79       58.76      5.41 o 
   6   0  17     3440.14     3259.08     69.02 o 
   7   0  17      141.56      129.27      5.31 o 
   8   0  17       31.16       34.30      9.77 o 
   9   0  17      217.39      247.36     23.32 o 
  -9   1  17      164.92      211.91     19.77 o 
  -8   1  17       41.34       49.42     10.24 o 
  -7   1  17       60.42       59.16      7.44 o 
  -6   1  17       33.59       37.97      5.26 o 
  -5   1  17      575.79      589.14     32.24 o 
  -4   1  17     1300.31     1246.34     35.92 o 
  -3   1  17     3643.03     3518.91     74.81 o 
  -2   1  17     1831.35     1898.13     60.42 o 
  -1   1  17     1226.43     1293.09     22.31 o 
   0   1  17     3736.27     3578.94     71.01 o 
   1   1  17     1217.29     1269.04     24.00 o 
   2   1  17     1868.42     1887.22     43.13 o 
   3   1  17     3765.61     3627.58     63.52 o 
   4   1  17     1390.48     1439.01     24.26 o 
   5   1  17      614.13      629.67     15.74 o 
   6   1  17       34.22       37.64      3.58 o 
   7   1  17       67.86       62.79      3.14 o 
   8   1  17       32.86       36.11     11.09 o 
   9   1  17      169.29      181.94     54.61 o 
  -9   2  17      616.11      643.76     35.47 o 
  -8   2  17      209.28      201.83     11.49 o 
  -7   2  17     1102.86     1054.98     31.94 o 
  -6   2  17      292.10      295.92     24.06 o 
  -5   2  17      162.16      171.24     10.19 o 
  -4   2  17       11.80       31.60     17.23 o 
  -3   2  17     1641.22     1673.27     41.81 o 
  -2   2  17      560.76      567.85     19.22 o 
  -1   2  17     3429.43     3369.18     66.36 o 
   0   2  17     1126.76     1242.94     22.09 o 
   1   2  17     3439.90     3387.05     55.60 o 
   2   2  17      529.21      532.48     15.12 o 
   3   2  17     1548.20     1577.94     34.73 o 
   4   2  17       14.68       16.34      3.05 o 
   5   2  17      130.29      132.83      4.95 o 
   6   2  17      284.69      281.81     12.53 o 
   7   2  17     1138.99     1134.10     24.80 o 
   8   2  17      206.21      213.46     14.97 o 
   9   2  17      617.53      655.24     40.09 o 
  -9   3  17      189.92      234.36     24.83 o 
  -8   3  17       94.52       93.59     10.22 o 
  -7   3  17      143.96      129.64     12.03 o 
  -6   3  17      129.10      143.33     16.00 o 
  -5   3  17       25.52       32.41      6.84 o 
  -4   3  17      102.23      105.46     10.20 o 
  -3   3  17     2000.76     1832.09     55.72 o 
  -2   3  17     1247.26     1279.53     30.90 o 
  -1   3  17     3990.45     4092.13     80.37 o 
   0   3  17     6304.71     6051.65    123.98 o 
   1   3  17     3871.20     3850.58     79.18 o 
   2   3  17     1252.12     1284.39     20.06 o 
   3   3  17     2077.62     1964.47     39.33 o 
   4   3  17      109.72      109.16      5.16 o 
   5   3  17       19.02       15.45      8.18 o 
   6   3  17      137.51      153.48     18.53 o 
   7   3  17      158.65      161.96     12.09 o 
   8   3  17       91.66       77.37     16.64 o 
   9   3  17      197.58      222.90     22.97 o 
  -9   4  17       75.31       64.60     12.41 o 
  -8   4  17        9.46        8.44      8.43 o 
  -7   4  17      798.16      782.80     36.00 o 
  -6   4  17     1957.51     1915.55     58.78 o 
  -5   4  17       11.45        7.04      6.73 o 
  -4   4  17     1751.79     1818.55     48.48 o 
  -3   4  17     1718.93     1618.61     40.44 o 
  -2   4  17      706.42      668.92     20.12 o 
  -1   4  17     1042.64      976.59     26.01 o 
   0   4  17      778.42      753.09     25.33 o 
   1   4  17     1059.99     1050.56     29.30 o 
   2   4  17      695.59      671.71     23.23 o 
   3   4  17     1668.22     1604.63     24.51 o 
   4   4  17     1720.49     1719.92     35.60 o 
   5   4  17       16.03       25.55      9.83 o 
   6   4  17     2057.80     1987.61     71.27 o 
   7   4  17      834.03      841.74     35.04 o 
   8   4  17       10.88        6.31      5.78 o 
   9   4  17       72.85       27.25     34.65 o 
  -8   5  17       62.77       79.94     10.97 o 
  -7   5  17      176.73      166.18     17.05 o 
  -6   5  17       15.26       20.17      8.11 o 
  -5   5  17      439.54      467.81     22.75 o 
  -4   5  17     1670.02     1687.45     42.57 o 
  -3   5  17     2776.99     2757.45     64.38 o 
  -2   5  17     1443.50     1457.81     37.59 o 
  -1   5  17      146.62      135.44     11.02 o 
   0   5  17     4097.67     4151.14    101.51 o 
   1   5  17      127.17      130.87      7.39 o 
   2   5  17     1464.29     1465.44     31.38 o 
   3   5  17     2708.67     2701.92     52.02 o 
   4   5  17     1660.31     1571.12     20.60 o 
   5   5  17      431.05      420.02     27.82 o 
   6   5  17       13.85       28.64     10.04 o 
   7   5  17      168.36      152.12     21.14 o 
   8   5  17       71.91       53.87     22.78 o 
  -8   6  17       57.01       30.64     14.64 o 
  -7   6  17      828.87      865.42     39.90 o 
  -6   6  17      562.76      547.16     26.80 o 
  -5   6  17       60.48       59.22     10.16 o 
  -4   6  17      612.13      662.46     25.72 o 
  -3   6  17      276.20      297.12     17.37 o 
  -2   6  17      394.74      413.51     20.05 o 
  -1   6  17     1945.24     1819.82     40.86 o 
   0   6  17      241.10      250.87     13.36 o 
   1   6  17     1898.84     1794.25     41.00 o 
   2   6  17      389.57      406.09     19.24 o 
   3   6  17      295.63      309.74     16.26 o 
   4   6  17      619.78      609.12     22.44 o 
   5   6  17       65.05       57.81      2.27 o 
   6   6  17      582.29      552.45     29.16 o 
   7   6  17      812.82      856.91     54.53 o 
   8   6  17       50.41       46.89     12.48 o 
  -7   7  17       77.79       86.64     13.35 o 
  -6   7  17       24.68       19.62     10.32 o 
  -5   7  17      109.69      132.72     12.42 o 
  -4   7  17      293.21      286.99     17.47 o 
  -3   7  17      589.96      622.06     23.46 o 
  -2   7  17      322.61      322.29     14.29 o 
  -1   7  17     1304.31     1335.53     38.94 o 
   0   7  17      101.70      114.24      9.55 o 
   1   7  17     1272.79     1301.83     43.88 o 
   2   7  17      327.20      317.02     17.56 o 
   3   7  17      517.65      519.82     22.81 o 
   4   7  17      294.43      294.27     14.26 o 
   5   7  17      102.07      104.36      7.98 o 
   6   7  17       23.38       21.62     11.32 o 
   7   7  17       69.38       72.53     14.31 o 
  -6   8  17      104.22      108.53     13.66 o 
  -5   8  17       26.87       27.90     10.97 o 
  -4   8  17        1.28        0.44      6.54 o 
  -3   8  17      529.42      520.77     19.75 o 
  -2   8  17      207.97      214.51     14.61 o 
  -1   8  17      690.63      679.44     25.22 o 
   0   8  17     1115.74     1160.22     53.86 o 
   1   8  17      677.48      645.89     45.97 o 
   2   8  17      237.51      254.68     20.05 o 
   3   8  17      504.08      518.84     30.39 o 
   4   8  17        0.96        1.79      4.77 o 
   5   8  17       26.67       26.02     14.64 o 
   6   8  17      101.95      111.57     19.97 o 
  -5   9  17       58.32       61.59     12.43 o 
  -4   9  17      413.81      433.66     24.31 o 
  -3   9  17      200.78      191.17     12.95 o 
  -2   9  17      110.92      116.21     12.95 o 
  -1   9  17      241.83      275.27     18.87 o 
   0   9  17      542.57      543.73     38.36 o 
   1   9  17      237.72      250.99     19.77 o 
   2   9  17      112.87      115.06     14.64 o 
   3   9  17      202.86      194.18     19.03 o 
   4   9  17      405.57      405.95     39.97 o 
   5   9  17       58.65       67.30     20.15 o 
  -4  10  17        5.87        5.17      8.39 o 
  -3  10  17        3.39        4.49      6.36 o 
  -2  10  17       13.93       22.78      7.76 o 
  -1  10  17      135.59      152.24     17.10 o 
   0  10  17      548.18      553.25     57.07 o 
   1  10  17      126.28      133.04     21.32 o 
   2  10  17       14.28       30.40     11.01 o 
   3  10  17        2.50        9.08      8.97 o 
   4  10  17        3.98        5.29     10.61 o 
  -1  11  17      112.50      121.95     22.82 o 
   0  11  17       17.98        7.04      9.19 o 
   1  11  17      101.79       81.86     15.20 o 
   0   0  18      638.40      649.12     23.35 o 
   1   0  18     1066.67     1085.31     22.96 o 
   2   0  18     1158.65     1269.40     21.78 o 
   3   0  18     8387.48     8223.02    211.29 o 
   4   0  18      708.60      631.90     16.96 o 
   5   0  18       31.39       25.99      5.85 o 
   6   0  18      176.00      143.34      6.81 o 
   7   0  18      358.98      313.66     11.09 o 
   8   0  18       73.25       68.23     21.08 o 
   9   0  18       69.76       77.31     15.15 o 
  -9   1  18      167.07      189.37     20.64 o 
  -8   1  18      560.78      553.66     33.22 o 
  -7   1  18       44.18       40.86      5.12 o 
  -6   1  18       75.12       68.35      6.51 o 
  -5   1  18      394.16      378.20     12.74 o 
  -4   1  18      387.81      354.82     12.61 o 
  -3   1  18     2381.59     2143.21     46.78 o 
  -2   1  18     5535.22     5658.35    115.88 o 
  -1   1  18     4774.42     4865.71     95.26 o 
   0   1  18     8365.42     8414.62    160.85 o 
   1   1  18     4798.55     4869.78    106.57 o 
   2   1  18     5633.11     5527.63    109.91 o 
   3   1  18     2338.51     2182.75     40.54 o 
   4   1  18      334.31      320.56      6.67 o 
   5   1  18      348.80      326.64      4.97 o 
   6   1  18       76.60       69.72      2.03 o 
   7   1  18       44.26       36.32      5.04 o 
   8   1  18      531.56      516.76     26.26 o 
   9   1  18      175.51      202.03     27.84 o 
  -9   2  18      156.96      173.70     17.41 o 
  -8   2  18       50.15       49.76      7.84 o 
  -7   2  18        9.60       16.45      9.48 o 
  -6   2  18     2426.27     2367.81     88.46 o 
  -5   2  18      265.33      281.86     18.50 o 
  -4   2  18      727.52      740.54     29.77 o 
  -3   2  18     2315.55     2228.68     59.13 o 
  -2   2  18      583.55      632.72     19.69 o 
  -1   2  18     1362.92     1306.84     26.61 o 
   0   2  18      545.67      582.13     13.60 o 
   1   2  18     1363.66     1307.90     21.83 o 
   2   2  18      463.87      469.49     11.35 o 
   3   2  18     2349.85     2286.93     43.91 o 
   4   2  18      727.39      702.30     15.03 o 
   5   2  18      281.38      289.99      6.56 o 
   6   2  18     2415.97     2455.39     50.68 o 
   7   2  18        9.02        8.86      4.31 o 
   8   2  18       51.62       40.10     34.78 o 
   9   2  18      165.14      113.89     82.72 o 
  -9   3  18      125.09      129.37     18.65 o 
  -8   3  18      108.44      131.08     10.52 o 
  -7   3  18      549.69      545.42     27.74 o 
  -6   3  18      124.11      120.55     11.49 o 
  -5   3  18      236.35      246.33     15.84 o 
  -4   3  18     1170.64     1183.13     33.24 o 
  -3   3  18      396.70      383.13     16.66 o 
  -2   3  18      337.10      290.24     12.37 o 
  -1   3  18      442.96      425.10     14.47 o 
   0   3  18     3866.35     3664.57     84.83 o 
   1   3  18      421.64      423.78     19.23 o 
   2   3  18      318.32      309.21     22.01 o 
   3   3  18      450.12      444.16     13.29 o 
   4   3  18     1076.40     1038.51     21.09 o 
   5   3  18      248.89      236.13     21.95 o 
   6   3  18      123.36      130.00      8.51 o 
   7   3  18      577.24      577.83     19.51 o 
   8   3  18       96.74       49.83     23.61 o 
   9   3  18      122.67       93.46     68.70 o 
  -9   4  18      598.65      773.53     58.91 o 
  -8   4  18       29.08       22.90      8.43 o 
  -7   4  18      432.43      419.05     21.32 o 
  -6   4  18      747.39      745.56     27.34 o 
  -5   4  18      906.30      947.10     39.85 o 
  -4   4  18      446.25      424.16     19.84 o 
  -3   4  18       52.30       37.06      6.95 o 
  -2   4  18     1166.12     1111.49     28.62 o 
  -1   4  18     2342.13     2212.22     49.37 o 
   0   4  18      348.71      335.31     13.00 o 
   1   4  18     2466.23     2344.85     53.13 o 
   2   4  18     1216.84     1163.64     39.53 o 
   3   4  18       58.51       40.78      6.04 o 
   4   4  18      484.20      438.18     11.43 o 
   5   4  18      873.69      849.58     58.72 o 
   6   4  18      732.22      690.18     35.20 o 
   7   4  18      438.27      452.64     18.58 o 
   8   4  18       35.11       19.28      6.63 o 
   9   4  18      602.43      621.17     48.95 o 
  -8   5  18      111.51      110.96     13.04 o 
  -7   5  18      186.80      211.13     16.19 o 
  -6   5  18      265.29      279.19     20.49 o 
  -5   5  18       37.69       36.44     10.27 o 
  -4   5  18       20.15       26.76      8.11 o 
  -3   5  18      792.35      739.77     27.99 o 
  -2   5  18     1083.44     1074.24     28.79 o 
  -1   5  18      685.00      717.24     24.50 o 
   0   5  18       72.72       46.32      7.91 o 
   1   5  18      755.46      795.51     21.07 o 
   2   5  18     1005.92      955.90     22.47 o 
   3   5  18      864.82      807.89     22.24 o 
   4   5  18       14.47       26.77      4.61 o 
   5   5  18       30.24       25.92     11.20 o 
   6   5  18      271.51      268.62     35.41 o 
   7   5  18      169.54      180.42     32.12 o 
   8   5  18      114.89       83.08     37.88 o 
  -8   6  18       33.15       16.85      9.25 o 
  -7   6  18      318.47      336.14     21.90 o 
  -6   6  18      194.58      222.26     20.62 o 
  -5   6  18       41.48       35.12     12.73 o 
  -4   6  18      192.08      205.37     15.79 o 
  -3   6  18      468.47      476.97     22.80 o 
  -2   6  18      607.05      566.43     24.34 o 
  -1   6  18       91.15       94.85     10.21 o 
   0   6  18      276.44      310.31     12.79 o 
   1   6  18      101.72       92.49      7.67 o 
   2   6  18      628.87      593.78     16.79 o 
   3   6  18      453.85      444.85     16.43 o 
   4   6  18      185.17      184.29      6.38 o 
   5   6  18       40.93       34.55      4.02 o 
   6   6  18      191.83      186.87     22.82 o 
   7   6  18      308.23      328.52     27.93 o 
   8   6  18       31.17       30.08     11.48 o 
  -7   7  18       32.63       24.93     14.02 o 
  -6   7  18      369.02      411.75     25.14 o 
  -5   7  18      149.13      154.64     13.97 o 
  -4   7  18      372.18      387.72     20.73 o 
  -3   7  18        5.47        5.69      7.30 o 
  -2   7  18      120.38      108.34     10.60 o 
  -1   7  18       20.19       34.15      6.75 o 
   0   7  18      677.97      749.22     28.10 o 
   1   7  18       19.35       18.91      6.60 o 
   2   7  18      118.93      112.33     12.01 o 
   3   7  18        5.41       11.60      6.40 o 
   4   7  18      385.06      364.12     16.84 o 
   5   7  18      146.84      139.96     17.57 o 
   6   7  18      373.00      389.37     26.76 o 
   7   7  18       36.67       34.45     14.02 o 
  -6   8  18      170.47      158.03     24.71 o 
  -5   8  18      103.51      103.82     15.42 o 
  -4   8  18       84.26      102.11     13.07 o 
  -3   8  18      517.50      552.50     28.57 o 
  -2   8  18      390.88      399.81     18.12 o 
  -1   8  18       45.68       53.31      8.59 o 
   0   8  18      153.34      174.59     12.57 o 
   1   8  18       48.17       53.77     12.29 o 
   2   8  18      428.03      415.65     22.87 o 
   3   8  18      519.68      489.52     31.00 o 
   4   8  18       74.72       78.69     12.15 o 
   5   8  18      106.95      114.74     19.54 o 
   6   8  18      185.07      217.06     22.27 o 
  -5   9  18       50.93       64.19     13.40 o 
  -4   9  18       59.89       57.79     11.90 o 
  -3   9  18      823.40      865.20     28.69 o 
  -2   9  18      318.38      290.09     17.81 o 
  -1   9  18      318.14      320.34     18.06 o 
   0   9  18      188.11      190.17     19.87 o 
   1   9  18      307.41      308.36     25.31 o 
   2   9  18      318.75      295.05     23.98 o 
   3   9  18      832.88      892.76     67.78 o 
   4   9  18       56.98       54.08     12.23 o 
   5   9  18       48.28       70.29     18.01 o 
  -3  10  18      485.79      545.55     27.71 o 
  -2  10  18      158.04      163.49     13.92 o 
  -1  10  18       73.10       77.97     14.36 o 
   0  10  18      113.73      112.69     15.32 o 
   1  10  18       78.25       81.53     13.66 o 
   2  10  18      161.23      174.88     17.57 o 
   3  10  18      497.89      577.48     68.25 o 
   1   0  19     2146.08     2188.97     45.36 o 
   2   0  19      515.95      535.95     13.40 o 
   3   0  19       92.08       85.24      7.96 o 
   4   0  19     1229.09     1130.30     28.43 o 
   5   0  19      374.17      357.53     12.03 o 
   6   0  19      861.33      778.22     18.74 o 
   7   0  19      117.95      106.03      6.77 o 
   8   0  19      114.88      130.94     15.29 o 
   9   0  19      724.51      763.18     42.47 o 
  -9   1  19       10.57       22.92     10.24 o 
  -8   1  19       80.09       80.16     12.72 o 
  -7   1  19      240.68      241.62     14.02 o 
  -6   1  19      458.90      454.35     14.71 o 
  -5   1  19      909.56      852.73     23.22 o 
  -4   1  19     1743.61     1596.01     34.97 o 
  -3   1  19     2382.63     2339.91     48.79 o 
  -2   1  19     2045.63     1887.32     42.09 o 
  -1   1  19      873.38      821.53     19.53 o 
   0   1  19        5.32        7.56      2.82 o 
   1   1  19      817.19      751.05     17.46 o 
   2   1  19     2012.64     1815.71     37.62 o 
   3   1  19     2388.46     2365.04     36.82 o 
   4   1  19     1694.65     1558.33     22.37 o 
   5   1  19      930.54      840.45     16.27 o 
   6   1  19      438.75      426.86     12.55 o 
   7   1  19      254.12      230.29      9.50 o 
   8   1  19       88.05       69.68     28.54 o 
   9   1  19       10.05       12.44     13.14 o 
  -9   2  19      104.15      110.26     15.00 o 
  -8   2  19      328.94      373.71     24.33 o 
  -7   2  19      108.61       97.37     12.24 o 
  -6   2  19      102.11      102.99      9.57 o 
  -5   2  19      617.48      626.08     24.05 o 
  -4   2  19     3239.49     3143.96     79.83 o 
  -3   2  19      661.44      642.24     20.00 o 
  -2   2  19     1458.58     1396.10     34.16 o 
  -1   2  19      447.27      423.93     12.66 o 
   0   2  19      419.99      392.87     10.48 o 
   1   2  19      424.85      424.75     10.31 o 
   2   2  19     1513.22     1421.56     27.50 o 
   3   2  19      618.00      583.99     15.53 o 
   4   2  19     3303.19     3202.48     63.69 o 
   5   2  19      658.42      630.48     13.42 o 
   6   2  19      100.21      104.39      5.99 o 
   7   2  19      115.70       93.16     12.30 o 
   8   2  19      317.00      301.43     28.87 o 
   9   2  19      103.81       62.06     50.85 o 
  -9   3  19       20.93       28.53     18.94 o 
  -8   3  19      144.07      133.21     15.30 o 
  -7   3  19      235.98      240.02     15.68 o 
  -6   3  19      341.34      322.07     16.98 o 
  -5   3  19      284.09      271.79     14.97 o 
  -4   3  19      758.97      753.94     29.74 o 
  -3   3  19     1243.95     1207.99     35.16 o 
  -2   3  19     2993.25     2923.62     66.61 o 
  -1   3  19     1211.73     1175.36     27.02 o 
   0   3  19        8.08       10.64      3.81 o 
   1   3  19     1144.36     1087.18     46.81 o 
   2   3  19     2977.62     2873.14     51.25 o 
   3   3  19     1241.31     1222.58     25.86 o 
   4   3  19      799.45      766.56     18.34 o 
   5   3  19      262.87      222.81     11.32 o 
   6   3  19      296.56      293.43     12.43 o 
   7   3  19      233.51      231.78     10.60 o 
   8   3  19      136.16      129.64     35.44 o 
   9   3  19       21.60        9.75     11.82 o 
  -8   4  19      319.90      330.10     19.91 o 
  -7   4  19       93.49       97.32     11.87 o 
  -6   4  19      434.93      466.55     22.45 o 
  -5   4  19      930.39      925.82     32.62 o 
  -4   4  19     1057.61     1093.07     41.58 o 
  -3   4  19       81.77       91.00      9.00 o 
  -2   4  19     1948.32     1867.19     46.43 o 
  -1   4  19     1389.14     1399.79     38.11 o 
   0   4  19      354.08      311.78     14.58 o 
   1   4  19     1439.60     1469.40     33.34 o 
   2   4  19     2009.91     1874.35     37.37 o 
   3   4  19       95.57       95.90      6.51 o 
   4   4  19     1027.40     1001.15     20.42 o 
   5   4  19      951.58      904.27     54.47 o 
   6   4  19      415.53      414.19     26.45 o 
   7   4  19       94.67      100.13      9.77 o 
   8   4  19      306.84      315.94     19.49 o 
  -8   5  19        8.46       18.79      9.13 o 
  -7   5  19       95.85      109.43     13.02 o 
  -6   5  19      191.63      201.92     18.11 o 
  -5   5  19      175.38      180.98     14.98 o 
  -4   5  19      218.23      255.22     17.98 o 
  -3   5  19     1352.34     1345.08     40.75 o 
  -2   5  19      129.81      120.48     11.48 o 
  -1   5  19     2179.32     2034.93    110.66 o 
   0   5  19     1022.84     1036.46     29.18 o 
   1   5  19     2167.47     2161.46     48.48 o 
   2   5  19      131.50      121.38      6.62 o 
   3   5  19     1461.30     1311.20     27.46 o 
   4   5  19      225.70      239.65      9.41 o 
   5   5  19      162.77      168.03     19.37 o 
   6   5  19      197.58      158.68     23.07 o 
   7   5  19       88.17       99.75     18.67 o 
   8   5  19        9.39       13.97      9.42 o 
  -7   6  19      136.02      129.90     16.37 o 
  -6   6  19       69.51       76.86     12.50 o 
  -5   6  19      910.60      977.78     37.16 o 
  -4   6  19     1355.35     1306.61     39.08 o 
  -3   6  19      701.60      770.01     26.05 o 
  -2   6  19      476.30      537.39     21.91 o 
  -1   6  19      899.54      982.30     57.45 o 
   0   6  19      432.28      413.58     17.48 o 
   1   6  19      839.78      955.97     33.76 o 
   2   6  19      460.98      487.06     18.75 o 
   3   6  19      642.80      669.59     19.63 o 
   4   6  19     1378.23     1343.76     23.78 o 
   5   6  19      883.77      886.92     49.53 o 
   6   6  19       73.98       78.53     16.09 o 
   7   6  19      133.78      140.83     19.52 o 
  -7   7  19       44.96       37.59     11.41 o 
  -6   7  19      248.10      271.79     21.78 o 
  -5   7  19      432.42      466.99     26.69 o 
  -4   7  19       48.97       47.34     10.72 o 
  -3   7  19      352.51      377.54     23.16 o 
  -2   7  19     1054.78     1173.04     61.64 o 
  -1   7  19     1546.95     1552.04     55.90 o 
   0   7  19      267.40      257.17     13.32 o 
   1   7  19     1593.39     1617.72     48.71 o 
   2   7  19     1027.86     1074.34     28.47 o 
   3   7  19      354.28      385.30     14.28 o 
   4   7  19       55.82       59.91      5.31 o 
   5   7  19      425.91      452.65     32.74 o 
   6   7  19      264.44      285.80     49.54 o 
   7   7  19       43.96       48.36     14.92 o 
  -6   8  19      116.18      153.69     19.50 o 
  -5   8  19       57.98       71.77     12.62 o 
  -4   8  19       66.48       74.53     13.69 o 
  -3   8  19      112.82      124.70     14.03 o 
  -2   8  19       83.03       86.03      9.54 o 
  -1   8  19       24.97       35.77      7.32 o 
   0   8  19      172.24      216.99     16.25 o 
   1   8  19       20.26       30.26      7.07 o 
   2   8  19       80.28       96.91     13.85 o 
   3   8  19      112.80      104.95     13.35 o 
   4   8  19       69.85       64.84     10.06 o 
   5   8  19       63.20       67.53     15.75 o 
   6   8  19      110.68      149.51     20.91 o 
  -5   9  19      109.51      101.86     16.23 o 
  -4   9  19       13.29       11.58     11.07 o 
  -3   9  19      145.31      152.48     19.81 o 
  -2   9  19        2.43       -2.57      5.59 o 
  -1   9  19      521.78      543.22     25.40 o 
   0   9  19       80.23       97.96     11.30 o 
   1   9  19      553.81      621.07     49.60 o 
   2   9  19        0.97       -7.62      8.74 o 
   3   9  19      149.32      157.03     15.93 o 
   4   9  19       11.26       21.55     14.57 o 
   5   9  19      100.25       85.18     18.56 o 
  -3  10  19       52.53       44.02      9.17 o 
  -2  10  19       26.27       33.10     10.33 o 
  -1  10  19       12.64        4.84      7.10 o 
   0  10  19        5.68        2.18      5.73 o 
   1  10  19       18.67       19.45     10.34 o 
   2  10  19       24.18       16.96     10.28 o 
   3  10  19       57.97       58.15     12.25 o 
   0   0  20     2611.90     2572.91     80.91 o 
   1   0  20      102.79       98.26     10.10 o 
   2   0  20       18.80       28.17      7.73 o 
   3   0  20       90.60       85.05      8.19 o 
   4   0  20      955.39      915.09     22.53 o 
   5   0  20      135.93      128.81      8.70 o 
   6   0  20        0.19        6.15      5.08 o 
   7   0  20       14.48       13.45      3.39 o 
   8   0  20      861.60      951.82     39.97 o 
   9   0  20       50.03       42.01     13.72 o 
  -9   1  20       59.61       71.51     13.78 o 
  -8   1  20       32.83       35.70     11.72 o 
  -7   1  20      167.01      167.42      9.72 o 
  -6   1  20      258.25      245.85     14.66 o 
  -5   1  20       78.03       80.03     10.75 o 
  -4   1  20      660.59      615.81     19.46 o 
  -3   1  20     1090.62     1053.51     27.50 o 
  -2   1  20     2481.78     2368.57     48.24 o 
  -1   1  20     3492.35     3560.70     78.66 o 
   0   1  20      342.72      484.70     12.90 o 
   1   1  20     3702.38     3595.88     83.83 o 
   2   1  20     2467.81     2329.53     41.55 o 
   3   1  20     1115.73     1103.39     20.91 o 
   4   1  20      669.28      647.77     11.55 o 
   5   1  20       99.61      106.27      4.58 o 
   6   1  20      278.37      261.08      8.53 o 
   7   1  20      173.13      179.53     17.89 o 
   8   1  20       35.55       32.37     15.24 o 
   9   1  20       56.92       53.11     42.39 o 
  -9   2  20       64.19       64.21     13.14 o 
  -8   2  20       66.41       65.97     13.20 o 
  -7   2  20      559.77      536.66     19.66 o 
  -6   2  20      329.60      330.76     18.60 o 
  -5   2  20     2918.00     2968.58     75.52 o 
  -4   2  20      794.26      760.05     24.64 o 
  -3   2  20      153.01      155.46     11.87 o 
  -2   2  20     1027.23     1019.27     24.65 o 
  -1   2  20     2611.54     2598.36     51.85 o 
   0   2  20      237.09      221.32      7.75 o 
   1   2  20     2405.65     2308.58     62.48 o 
   2   2  20     1047.05     1014.45     20.06 o 
   3   2  20      118.50      121.41      6.51 o 
   4   2  20      798.11      763.49     17.39 o 
   5   2  20     3030.08     2971.47     71.96 o 
   6   2  20      337.71      330.90     11.18 o 
   7   2  20      603.10      553.01     21.51 o 
   8   2  20       63.43       32.02     30.76 o 
   9   2  20       65.06       31.86     29.07 o 
  -8   3  20       14.72       17.31      7.44 o 
  -7   3  20        5.47        5.53      6.07 o 
  -6   3  20        6.51       11.04      7.15 o 
  -5   3  20     1531.06     1587.49     48.61 o 
  -4   3  20       73.82       79.08     13.49 o 
  -3   3  20      191.49      193.81     12.99 o 
  -2   3  20      462.77      502.75     19.50 o 
  -1   3  20     3377.37     3276.54     68.34 o 
   0   3  20     3569.66     3398.42     69.28 o 
   1   3  20     3404.70     3356.08     59.15 o 
   2   3  20      474.66      467.80     18.13 o 
   3   3  20      224.52      235.11     10.40 o 
   4   3  20       80.56       84.97      7.42 o 
   5   3  20     1585.15     1441.40     27.84 o 
   6   3  20        5.36        4.55      6.24 o 
   7   3  20       10.38       10.94      7.96 o 
   8   3  20       16.95       15.36     14.81 o 
  -8   4  20      530.89      521.78     59.72 o 
  -7   4  20      785.94      786.09     44.15 o 
  -6   4  20       45.88       70.24     13.26 o 
  -5   4  20      778.73      851.88     30.31 o 
  -4   4  20     1953.79     2016.04     58.18 o 
  -3   4  20      314.56      321.52     19.26 o 
  -2   4  20       81.51       83.27      9.32 o 
  -1   4  20     1665.94     1693.08     37.97 o 
   0   4  20      995.62      897.81     25.03 o 
   1   4  20     1687.26     1713.49     38.77 o 
   2   4  20       80.89       91.54      5.80 o 
   3   4  20      307.92      287.17     12.38 o 
   4   4  20     1903.32     1792.30     41.98 o 
   5   4  20      793.59      774.50     19.67 o 
   6   4  20       41.86       63.42     16.41 o 
   7   4  20      795.83      784.14     29.01 o 
   8   4  20      549.18      493.25     27.59 o 
  -8   5  20       27.24       34.92     11.71 o 
  -7   5  20       70.92       62.93     11.44 o 
  -6   5  20      220.44      240.60     19.66 o 
  -5   5  20      762.08      771.97     36.79 o 
  -4   5  20      408.57      399.21     21.08 o 
  -3   5  20      216.17      220.80     15.46 o 
  -2   5  20     1743.78     1748.32     44.83 o 
  -1   5  20      156.12      155.48     10.20 o 
   0   5  20       95.24      116.20      9.21 o 
   1   5  20      151.37      158.07      8.89 o 
   2   5  20     1635.35     1605.89     40.78 o 
   3   5  20      231.63      210.83      6.08 o 
   4   5  20      418.58      407.48     13.46 o 
   5   5  20      769.27      730.45     39.80 o 
   6   5  20      250.86      227.77     26.38 o 
   7   5  20       70.03       64.21     16.18 o 
   8   5  20       25.14       20.83     10.64 o 
  -7   6  20      220.13      229.53     20.78 o 
  -6   6  20       70.16       83.00     15.54 o 
  -5   6  20      168.19      182.40     18.83 o 
  -4   6  20      576.32      569.69     23.98 o 
  -3   6  20       25.46       32.67      7.62 o 
  -2   6  20      261.30      269.86     14.85 o 
  -1   6  20      485.69      453.33     20.39 o 
   0   6  20       54.70       45.47     10.39 o 
   1   6  20      508.29      495.65     38.88 o 
   2   6  20      240.66      244.38     23.35 o 
   3   6  20       17.15       18.05      4.53 o 
   4   6  20      587.81      579.63     16.98 o 
   5   6  20      165.80      188.11     23.27 o 
   6   6  20       75.30       66.77     15.82 o 
   7   6  20      200.36      236.73     24.97 o 
  -6   7  20      112.09      123.49     19.46 o 
  -5   7  20      316.82      312.01     21.22 o 
  -4   7  20       71.73       87.40     14.25 o 
  -3   7  20      422.19      501.38     24.76 o 
  -2   7  20      224.17      213.55     16.23 o 
  -1   7  20     1070.60     1134.63     38.34 o 
   0   7  20      347.07      355.14     22.92 o 
   1   7  20     1037.54     1083.46     35.30 o 
   2   7  20      221.52      202.13     11.03 o 
   3   7  20      414.71      438.16     14.96 o 
   4   7  20       68.13       60.39     11.08 o 
   5   7  20      306.83      287.23     30.46 o 
   6   7  20      113.19      131.61     21.24 o 
  -5   8  20      150.48      159.19     17.81 o 
  -4   8  20      169.32      197.04     16.22 o 
  -3   8  20       64.60       67.60     11.14 o 
  -2   8  20      461.44      478.17     27.50 o 
  -1   8  20       55.05       57.40      9.12 o 
   0   8  20     1081.10     1096.36     38.41 o 
   1   8  20       58.86       83.99     15.31 o 
   2   8  20      462.70      461.98     18.42 o 
   3   8  20       58.82       59.26      7.43 o 
   4   8  20      156.17      160.07     15.32 o 
   5   8  20      139.58      145.91     21.15 o 
  -4   9  20       29.87       38.07     13.26 o 
  -3   9  20       97.15      106.49     15.53 o 
  -2   9  20      671.24      737.24     30.68 o 
  -1   9  20       74.41       81.55     10.89 o 
   0   9  20       22.12       28.09     10.42 o 
   1   9  20       73.08       87.50     11.70 o 
   2   9  20      623.40      711.48     46.63 o 
   3   9  20      101.19      108.35     15.76 o 
   4   9  20       27.72       36.69     15.62 o 
  -2  10  20      429.57      494.01     29.02 o 
  -1  10  20      225.61      249.11     19.09 o 
   0  10  20       27.67       40.96      9.73 o 
   1  10  20      208.75      204.52     17.43 o 
   2  10  20      426.87      507.24     53.50 o 
   1   0  21      965.37      914.08     20.64 o 
   2   0  21        5.32        4.61      5.21 o 
   3   0  21     2754.90     2473.57     55.32 o 
   4   0  21      577.61      611.65     18.21 o 
   5   0  21     1093.89     1137.80     31.82 o 
   6   0  21     1837.19     1801.94     40.51 o 
   7   0  21     1028.90     1060.68     40.62 o 
   8   0  21        0.42       -7.11      8.46 o 
   9   0  21       73.81       84.48     18.05 o 
  -9   1  21       63.12       79.40     15.55 o 
  -8   1  21      131.84      158.68     20.47 o 
  -7   1  21      144.66      172.92     12.45 o 
  -6   1  21      663.14      702.93     20.65 o 
  -5   1  21      262.21      279.72     14.00 o 
  -4   1  21      273.88      256.92     12.00 o 
  -3   1  21      192.57      166.24     10.25 o 
  -2   1  21      619.16      607.73     17.77 o 
  -1   1  21     7899.27     7758.10    180.86 o 
   0   1  21     8905.11     8586.23    201.79 o 
   1   1  21     7920.19     7745.09    171.15 o 
   2   1  21      631.19      636.11     18.93 o 
   3   1  21      169.00      148.51      5.26 o 
   4   1  21      289.18      272.48     11.94 o 
   5   1  21      291.08      291.35      9.51 o 
   6   1  21      625.41      637.87     14.22 o 
   7   1  21      147.07      172.81     18.79 o 
   8   1  21      140.32      188.32     20.29 o 
   9   1  21       61.57       28.03     25.53 o 
  -8   2  21      422.55      432.21     31.38 o 
  -7   2  21      584.91      591.88     21.20 o 
  -6   2  21      243.46      252.96     13.50 o 
  -5   2  21       60.83       58.61      9.42 o 
  -4   2  21     1308.45     1237.61     33.31 o 
  -3   2  21     1618.65     1614.03     38.96 o 
  -2   2  21      835.53      807.28     22.30 o 
  -1   2  21      337.71      333.82     12.51 o 
   0   2  21     1429.64     1406.86     27.55 o 
   1   2  21      347.66      322.17     12.51 o 
   2   2  21      861.15      805.37     19.09 o 
   3   2  21     1656.51     1602.09     30.82 o 
   4   2  21     1262.38     1171.32     22.88 o 
   5   2  21       77.00       69.68      3.13 o 
   6   2  21      236.77      238.20      8.17 o 
   7   2  21      567.02      538.26     22.75 o 
   8   2  21      424.63      443.20     35.22 o 
  -8   3  21      147.29      162.27     20.07 o 
  -7   3  21       67.04       74.81     12.23 o 
  -6   3  21      411.40      427.78     20.12 o 
  -5   3  21       85.04       81.23     11.55 o 
  -4   3  21       44.38       52.72     10.23 o 
  -3   3  21     1056.80      993.95     29.84 o 
  -2   3  21      610.56      637.99     29.10 o 
  -1   3  21      700.41      747.97     23.39 o 
   0   3  21     1207.12     1177.14     24.23 o 
   1   3  21      655.52      720.18     17.90 o 
   2   3  21      590.16      595.03     18.59 o 
   3   3  21     1082.44      988.71     23.84 o 
   4   3  21       37.81       36.62      8.67 o 
   5   3  21      112.02       98.77      4.32 o 
   6   3  21      388.90      382.07     17.50 o 
   7   3  21       66.53       62.63     10.28 o 
   8   3  21      156.29      132.82     94.29 o 
  -8   4  21       57.96       57.23     12.28 o 
  -7   4  21      371.70      381.51     24.41 o 
  -6   4  21      296.34      294.51     21.50 o 
  -5   4  21       74.13       77.57     12.41 o 
  -4   4  21      775.37      801.69     29.49 o 
  -3   4  21      927.47      862.11     30.97 o 
  -2   4  21      258.10      251.58     12.97 o 
  -1   4  21       82.87      111.98      8.28 o 
   0   4  21        2.01        7.67      4.07 o 
   1   4  21      100.61      115.20      7.10 o 
   2   4  21      271.01      271.50      7.37 o 
   3   4  21      928.68      816.16     41.50 o 
   4   4  21      779.28      752.40     17.85 o 
   5   4  21       67.62       62.26      3.30 o 
   6   4  21      316.60      292.60     26.37 o 
   7   4  21      351.94      336.91     25.17 o 
   8   4  21       55.10       29.71     11.55 o 
  -7   5  21      246.27      277.63     27.49 o 
  -6   5  21      352.34      389.80     22.50 o 
  -5   5  21      311.30      310.96     19.43 o 
  -4   5  21      370.01      373.78     19.66 o 
  -3   5  21      121.52      130.24     12.64 o 
  -2   5  21      324.52      315.04     15.39 o 
  -1   5  21       87.75       80.46     10.17 o 
   0   5  21       60.41       75.11      9.57 o 
   1   5  21      109.24       96.48      8.01 o 
   2   5  21      337.02      309.16     13.09 o 
   3   5  21      122.13      134.19      4.75 o 
   4   5  21      344.43      323.39     12.19 o 
   5   5  21      305.76      276.69     25.31 o 
   6   5  21      376.60      353.68     32.83 o 
   7   5  21      232.29      218.95     27.17 o 
  -7   6  21        0.76        0.55      6.35 o 
  -6   6  21       80.29       78.96     13.14 o 
  -5   6  21      123.05      134.91     14.81 o 
  -4   6  21       60.43       47.61     11.65 o 
  -3   6  21       34.53       47.96      7.85 o 
  -2   6  21        0.49       -1.07      5.97 o 
  -1   6  21       18.12       22.85      8.18 o 
   0   6  21     2882.22     2866.49     97.33 o 
   1   6  21       22.25       38.11      6.26 o 
   2   6  21        2.02        3.10      4.75 o 
   3   6  21       24.54       22.31      4.02 o 
   4   6  21       63.89       53.76      8.32 o 
   5   6  21      114.21      109.21     19.40 o 
   6   6  21       86.65       75.69     17.15 o 
   7   6  21        1.43       -0.44      9.31 o 
  -6   7  21      110.95      116.46     17.96 o 
  -5   7  21       88.81       98.75     14.68 o 
  -4   7  21       83.34      103.24     12.12 o 
  -3   7  21      360.80      367.33     19.93 o 
  -2   7  21      564.67      530.15     22.99 o 
  -1   7  21      793.16      830.13     38.82 o 
   0   7  21      189.43      198.03     22.06 o 
   1   7  21      781.91      776.74     43.43 o 
   2   7  21      595.46      570.42     21.97 o 
   3   7  21      377.70      361.56     17.36 o 
   4   7  21       80.51       86.14      7.68 o 
   5   7  21       78.93       94.72     25.66 o 
   6   7  21      120.10      157.63     30.65 o 
  -5   8  21      359.24      394.40     25.00 o 
  -4   8  21      118.83      142.91     16.01 o 
  -3   8  21      192.38      207.05     17.49 o 
  -2   8  21      465.39      494.54     24.80 o 
  -1   8  21      185.19      211.62     16.66 o 
   0   8  21      267.10      274.92     23.17 o 
   1   8  21      163.26      189.38     12.81 o 
   2   8  21      472.52      492.96     20.17 o 
   3   8  21      194.68      183.04     11.68 o 
   4   8  21      126.91      169.29     24.34 o 
   5   8  21      355.23      447.13     62.72 o 
  -4   9  21      107.20      123.24     17.69 o 
  -3   9  21        7.42       17.38      8.78 o 
  -2   9  21       27.89       41.70     12.58 o 
  -1   9  21      329.88      408.17     22.04 o 
   0   9  21      634.34      664.51     28.66 o 
   1   9  21      333.58      388.18     20.64 o 
   2   9  21       30.24       40.80      9.85 o 
   3   9  21       10.99        6.77     10.86 o 
   4   9  21      101.06      114.63     20.74 o 
  -1  10  21       82.55       80.74     15.97 o 
   0  10  21      214.01      246.97     34.09 o 
   1  10  21       79.22       82.58     11.92 o 
   0   0  22      564.23      594.76     24.77 o 
   1   0  22       50.38       45.68      6.27 o 
   2   0  22     2687.99     2726.06     50.82 o 
   3   0  22     1304.21     1305.27     38.46 o 
   4   0  22       68.91       75.08      8.49 o 
   5   0  22      178.69      176.40     10.25 o 
   6   0  22       40.46       39.73      5.76 o 
   7   0  22      398.99      433.11     26.00 o 
   8   0  22       48.04       52.80     12.83 o 
  -8   1  22       76.72       88.18     15.79 o 
  -7   1  22      320.57      318.34     13.70 o 
  -6   1  22      258.72      279.66     13.14 o 
  -5   1  22      199.83      202.16     11.42 o 
  -4   1  22     1059.93     1005.70     28.51 o 
  -3   1  22     1900.60     1634.92     41.70 o 
  -2   1  22      287.11      297.27     12.71 o 
  -1   1  22      337.29      374.70     18.22 o 
   0   1  22      260.76      253.82     10.53 o 
   1   1  22      303.78      320.86     12.44 o 
   2   1  22      292.43      312.36     10.50 o 
   3   1  22     1912.24     1788.87     31.45 o 
   4   1  22     1028.00      992.98     26.68 o 
   5   1  22      197.18      184.34     10.19 o 
   6   1  22      262.04      256.85      8.06 o 
   7   1  22      313.50      328.25     25.43 o 
   8   1  22       65.60       73.57     16.24 o 
  -8   2  22       56.83       51.88     14.71 o 
  -7   2  22       63.30       60.96     10.06 o 
  -6   2  22      841.19      863.01     26.58 o 
  -5   2  22        7.26        4.25      6.11 o 
  -4   2  22      115.82      120.29     11.30 o 
  -3   2  22        0.16       -5.05      5.05 o 
  -2   2  22      288.14      291.47     12.50 o 
  -1   2  22      464.91      462.83     14.16 o 
   0   2  22      875.73      858.43     21.52 o 
   1   2  22      431.36      423.66     14.13 o 
   2   2  22      284.87      284.01     10.54 o 
   3   2  22        0.63       -1.36      5.83 o 
   4   2  22      114.58      138.86      6.10 o 
   5   2  22        7.57        7.17      1.57 o 
   6   2  22      785.60      766.87     29.79 o 
   7   2  22       72.69       55.20     11.67 o 
   8   2  22       54.06       27.33     26.13 o 
  -8   3  22        1.12        6.29      8.39 o 
  -7   3  22      513.52      529.64     26.75 o 
  -6   3  22      169.48      191.90     14.46 o 
  -5   3  22      248.85      275.50     15.92 o 
  -4   3  22     1220.30     1286.78     43.68 o 
  -3   3  22      973.70      943.59     33.48 o 
  -2   3  22       90.55       93.23      9.53 o 
  -1   3  22      940.81      900.86     20.65 o 
   0   3  22      916.91      841.51     18.27 o 
   1   3  22      926.03      877.42     16.87 o 
   2   3  22       95.01       94.12      7.51 o 
   3   3  22     1004.06      943.99     24.01 o 
   4   3  22     1165.56     1141.70     27.97 o 
   5   3  22      263.77      245.54      8.55 o 
   6   3  22      164.00      159.67     17.28 o 
   7   3  22      516.60      493.12     25.56 o 
   8   3  22        1.34        0.61     12.67 o 
  -8   4  22       82.30       80.75     12.57 o 
  -7   4  22       74.50       79.51     12.34 o 
  -6   4  22      447.61      465.64     29.02 o 
  -5   4  22     1131.97     1141.69     41.31 o 
  -4   4  22       67.72       76.09     13.34 o 
  -3   4  22     2890.14     2979.28     82.31 o 
  -2   4  22      223.70      243.39     14.13 o 
  -1   4  22       34.59       37.80      8.71 o 
   0   4  22       12.20       15.91      4.76 o 
   1   4  22       43.83       47.97      4.44 o 
   2   4  22      242.31      234.01      6.49 o 
   3   4  22     2896.42     2862.64     84.33 o 
   4   4  22       75.96       82.60      5.90 o 
   5   4  22     1137.16     1008.76     21.69 o 
   6   4  22      430.09      415.25     44.74 o 
   7   4  22       76.59       55.46     25.35 o 
   8   4  22       81.23        0.03     40.86 o 
  -7   5  22      171.56      201.94     22.76 o 
  -6   5  22      250.97      245.26     19.06 o 
  -5   5  22       54.31       49.74     10.56 o 
  -4   5  22      162.89      180.07     14.33 o 
  -3   5  22      707.24      682.82     26.10 o 
  -2   5  22      147.11      157.83     13.45 o 
  -1   5  22     1656.43     1744.81     42.58 o 
   0   5  22       17.86       17.39      5.18 o 
   1   5  22     1686.47     1778.84     47.95 o 
   2   5  22      151.68      146.52      6.28 o 
   3   5  22      732.75      662.84     21.96 o 
   4   5  22      149.77      146.43      9.50 o 
   5   5  22       41.22       46.25     13.79 o 
   6   5  22      259.90      245.88     24.69 o 
   7   5  22      166.37      186.18     25.27 o 
  -6   6  22      190.16      212.69     19.42 o 
  -5   6  22      125.99      145.74     15.38 o 
  -4   6  22      149.02      166.13     17.82 o 
  -3   6  22      955.83      997.21     36.43 o 
  -2   6  22      771.90      732.46     25.48 o 
  -1   6  22      120.73      122.81     10.54 o 
   0   6  22       46.12       55.05     10.22 o 
   1   6  22      119.67      118.72      9.16 o 
   2   6  22      740.02      724.63     24.80 o 
   3   6  22      969.95      900.35     28.76 o 
   4   6  22      149.01      147.48      8.75 o 
   5   6  22      117.62      107.45     20.39 o 
   6   6  22      197.53      208.06     25.66 o 
  -6   7  22        4.17        9.17      9.92 o 
  -5   7  22       94.14       89.50     14.48 o 
  -4   7  22      346.97      350.35     20.73 o 
  -3   7  22       38.34       49.21      9.60 o 
  -2   7  22      193.98      199.69     16.84 o 
  -1   7  22       67.59       60.37     14.75 o 
   0   7  22     1922.29     2029.60     79.69 o 
   1   7  22       65.16       88.87      9.79 o 
   2   7  22      197.96      203.36     12.49 o 
   3   7  22       39.90       36.17     10.91 o 
   4   7  22      355.40      335.57     18.28 o 
   5   7  22       92.63       82.12     20.08 o 
   6   7  22        4.80        1.18     12.00 o 
  -5   8  22       69.48       78.77     14.40 o 
  -4   8  22      418.94      511.59     31.27 o 
  -3   8  22       20.25       14.97      8.98 o 
  -2   8  22       26.41       40.20      9.84 o 
  -1   8  22      384.05      426.70     28.72 o 
   0   8  22      113.72      126.49     14.16 o 
   1   8  22      415.76      437.96     21.68 o 
   2   8  22       34.40       49.93     11.58 o 
   3   8  22       24.44       33.41     10.19 o 
   4   8  22      402.70      532.98     47.30 o 
   5   8  22       59.40       97.94     22.64 o 
  -3   9  22      285.88      364.48     25.35 o 
  -2   9  22       45.76       54.39     12.75 o 
  -1   9  22       51.14       68.54     12.81 o 
   0   9  22     1059.75     1187.54     53.23 o 
   1   9  22       46.40       55.45     10.01 o 
   2   9  22       46.98       50.25      9.03 o 
   3   9  22      300.14      332.14     27.30 o 
   1   0  23      272.66      242.02     10.38 o 
   2   0  23      943.81      911.39     18.53 o 
   3   0  23      504.31      447.90     24.57 o 
   4   0  23       30.89       35.32      7.30 o 
   5   0  23      883.85      889.07     37.88 o 
   6   0  23       83.00       78.04     10.03 o 
   7   0  23      515.59      529.37     28.57 o 
   8   0  23      101.27      104.66     18.35 o 
  -8   1  23       95.85       90.92     25.37 o 
  -7   1  23      103.72      120.28     15.01 o 
  -6   1  23       45.01       59.33      9.66 o 
  -5   1  23       39.76       32.57      6.75 o 
  -4   1  23      745.92      724.64     24.96 o 
  -3   1  23      783.23      741.49     29.49 o 
  -2   1  23      118.04      144.14     10.38 o 
  -1   1  23     2561.35     2428.64     58.72 o 
   0   1  23     3391.06     3184.36     62.94 o 
   1   1  23     2629.16     2534.48     49.10 o 
   2   1  23      124.43      115.36     10.77 o 
   3   1  23      835.88      823.48     15.74 o 
   4   1  23      683.52      658.66     20.16 o 
   5   1  23       44.78       33.55      6.51 o 
   6   1  23       51.12       51.76      5.70 o 
   7   1  23       91.50       90.45     17.20 o 
   8   1  23       87.95       85.71     19.72 o 
  -8   2  23      312.35      347.95     25.66 o 
  -7   2  23      409.60      400.36     19.01 o 
  -6   2  23      183.88      219.50     16.22 o 
  -5   2  23      921.08      840.77     25.60 o 
  -4   2  23      410.72      394.76     15.94 o 
  -3   2  23     1417.12     1471.43     36.86 o 
  -2   2  23       88.04       92.33      8.85 o 
  -1   2  23     1576.16     1451.06     33.60 o 
   0   2  23       93.35       87.52      6.26 o 
   1   2  23     1661.51     1526.07     37.50 o 
   2   2  23       77.80       72.67      5.92 o 
   3   2  23     1394.25     1429.43     43.54 o 
   4   2  23      426.16      384.18     11.16 o 
   5   2  23      920.44      780.79     20.49 o 
   6   2  23      170.23      175.91     14.64 o 
   7   2  23      432.32      420.83     34.81 o 
   8   2  23      317.37      328.41     39.90 o 
  -8   3  23       17.33       11.38      9.32 o 
  -7   3  23       50.80       50.03      9.89 o 
  -6   3  23      355.27      384.45     22.07 o 
  -5   3  23      109.53       87.92     11.30 o 
  -4   3  23      417.31      406.91     19.28 o 
  -3   3  23     1416.10     1462.40     46.82 o 
  -2   3  23      588.38      579.37     18.21 o 
  -1   3  23      457.70      454.22     16.45 o 
   0   3  23      286.60      304.40     10.78 o 
   1   3  23      445.79      439.84     11.69 o 
   2   3  23      554.33      518.73     14.64 o 
   3   3  23     1443.27     1340.78     29.19 o 
   4   3  23      428.18      407.90     10.69 o 
   5   3  23      118.92       91.82      5.65 o 
   6   3  23      382.74      392.63     28.45 o 
   7   3  23       57.85       48.57     13.99 o 
   8   3  23       20.94        4.34     14.38 o 
  -7   4  23      130.16      167.12     16.58 o 
  -6   4  23      114.93      120.12     15.57 o 
  -5   4  23      768.73      789.77     39.78 o 
  -4   4  23       86.12       93.51     11.29 o 
  -3   4  23      198.61      227.03     17.19 o 
  -2   4  23     1272.02     1239.87     34.46 o 
  -1   4  23      243.13      250.14     12.44 o 
   0   4  23        8.76        9.34      5.06 o 
   1   4  23      252.85      268.13     13.29 o 
   2   4  23     1162.04     1052.67     27.31 o 
   3   4  23      207.81      198.96     10.68 o 
   4   4  23       78.68       78.19      9.43 o 
   5   4  23      795.29      761.33     41.27 o 
   6   4  23      121.62      126.92     19.16 o 
   7   4  23      138.34      145.40     18.32 o 
  -7   5  23        7.60       17.33      8.97 o 
  -6   5  23      348.96      370.98     26.24 o 
  -5   5  23       16.70       16.13      7.77 o 
  -4   5  23      563.25      615.99     30.33 o 
  -3   5  23      451.17      445.53     22.45 o 
  -2   5  23      112.73       94.82     10.31 o 
  -1   5  23      294.49      301.11     14.72 o 
   0   5  23      230.88      235.09     11.32 o 
   1   5  23      295.08      304.91     16.17 o 
   2   5  23      114.81       96.42      5.25 o 
   3   5  23      458.65      454.91     16.97 o 
   4   5  23      558.65      535.82     16.92 o 
   5   5  23       17.29       -0.42     10.33 o 
   6   5  23      346.22      334.59     29.81 o 
   7   5  23        7.34        6.16     12.15 o 
  -6   6  23      560.83      642.55     33.41 o 
  -5   6  23      365.25      423.15     30.28 o 
  -4   6  23       21.53       32.04      9.22 o 
  -3   6  23      127.95      149.00     12.91 o 
  -2   6  23       15.13       19.92      6.77 o 
  -1   6  23      463.18      495.78     21.99 o 
   0   6  23      304.32      333.01     19.89 o 
   1   6  23      439.40      426.12     16.86 o 
   2   6  23       15.46       16.19      6.07 o 
   3   6  23      123.40      131.13     12.28 o 
   4   6  23       20.51       19.71      6.00 o 
   5   6  23      359.02      418.52     34.83 o 
   6   6  23      576.52      650.14     47.06 o 
  -5   7  23      133.04      152.85     18.05 o 
  -4   7  23      109.42      145.27     16.80 o 
  -3   7  23      704.21      768.04     31.66 o 
  -2   7  23      710.22      733.45     28.53 o 
  -1   7  23       27.36       37.67      8.48 o 
   0   7  23       29.45       27.51     10.27 o 
   1   7  23       26.91       40.28      9.64 o 
   2   7  23      686.20      682.55     25.76 o 
   3   7  23      671.82      673.92     56.28 o 
   4   7  23      116.67      152.74     32.88 o 
   5   7  23      139.78      157.80     25.44 o 
  -4   8  23       31.50       39.30     12.11 o 
  -3   8  23       69.12       79.42     13.04 o 
  -2   8  23      385.40      422.60     22.33 o 
  -1   8  23      134.24      147.57     24.72 o 
   0   8  23        0.95        2.35      6.44 o 
   1   8  23      121.84      142.01     17.16 o 
   2   8  23      376.10      396.90     27.70 o 
   3   8  23       71.72       72.81     16.82 o 
   4   8  23       28.28       39.22     19.66 o 
  -2   9  23      181.91      203.54     18.98 o 
  -1   9  23      145.52      170.19     21.23 o 
   0   9  23      661.88      659.27     54.35 o 
   1   9  23      151.88      155.15     16.07 o 
   2   9  23      177.37      196.09     24.99 o 
   0   0  24     2580.00     2410.10     80.44 o 
   1   0  24       85.39       81.25     12.06 o 
   2   0  24       47.10       38.60      5.42 o 
   3   0  24       77.99       65.30      9.85 o 
   4   0  24       90.14       85.08     11.77 o 
   5   0  24       61.26       65.37      8.21 o 
   6   0  24      666.25      664.64     19.88 o 
   7   0  24        8.71       -4.97      9.07 o 
   8   0  24      316.16      272.24     47.61 o 
  -8   1  24       67.09       78.45     17.80 o 
  -7   1  24      187.04      209.71     25.35 o 
  -6   1  24       46.36       45.22      8.35 o 
  -5   1  24       14.75       13.55      7.13 o 
  -4   1  24      140.98      145.81     13.94 o 
  -3   1  24       30.81       25.09      7.02 o 
  -2   1  24     3918.05     3855.27     83.01 o 
  -1   1  24     1847.95     1752.96     51.85 o 
   0   1  24      159.05      150.68      9.17 o 
   1   1  24     1896.96     1839.33     40.90 o 
   2   1  24     3979.13     3833.66     84.30 o 
   3   1  24       29.68       27.29      3.00 o 
   4   1  24      146.45      149.94      9.29 o 
   5   1  24       13.37       16.74      5.00 o 
   6   1  24       49.32       53.34     14.07 o 
   7   1  24      198.83      242.65     26.16 o 
   8   1  24       61.49       65.59     25.00 o 
  -8   2  24       24.34       27.50     11.61 o 
  -7   2  24      666.84      668.27     25.18 o 
  -6   2  24      938.88     1001.06     41.76 o 
  -5   2  24     1468.57     1444.65     40.24 o 
  -4   2  24      133.64      122.34     11.62 o 
  -3   2  24      528.37      507.10     23.03 o 
  -2   2  24      542.92      560.07     32.03 o 
  -1   2  24     1063.64     1060.86     29.63 o 
   0   2  24      364.06      400.16     17.81 o 
   1   2  24     1085.33     1119.74     28.25 o 
   2   2  24      500.25      507.00     15.84 o 
   3   2  24      573.81      560.05     16.22 o 
   4   2  24      143.24      138.80      5.30 o 
   5   2  24     1429.66     1346.32     32.66 o 
   6   2  24      921.36      854.07     36.07 o 
   7   2  24      644.12      642.75     55.62 o 
   8   2  24       21.73       11.78     33.41 o 
  -7   3  24      129.73      125.22     12.67 o 
  -6   3  24       56.86       57.37     10.14 o 
  -5   3  24       82.33       80.65      9.77 o 
  -4   3  24       41.72       43.69      8.03 o 
  -3   3  24       14.36       15.42      6.70 o 
  -2   3  24      158.84      173.43     13.25 o 
  -1   3  24     1277.96     1283.43     31.58 o 
   0   3  24       30.76       45.49      8.39 o 
   1   3  24     1269.56     1230.29     31.95 o 
   2   3  24      145.28      139.09      9.18 o 
   3   3  24        6.30       19.79      4.33 o 
   4   3  24       37.64       38.94      4.90 o 
   5   3  24       74.36       72.00      5.63 o 
   6   3  24       57.62       45.16     11.40 o 
   7   3  24      146.07      117.26     15.59 o 
  -7   4  24        6.23       12.93      9.33 o 
  -6   4  24       35.37       39.19     10.22 o 
  -5   4  24      405.98      465.41     26.25 o 
  -4   4  24       12.50       11.41      8.30 o 
  -3   4  24        0.49        0.77      5.82 o 
  -2   4  24       34.85       30.45      7.41 o 
  -1   4  24     1021.02     1021.80     30.43 o 
   0   4  24      315.28      301.55     11.28 o 
   1   4  24     1050.27     1038.04     24.81 o 
   2   4  24       32.09       32.34      5.66 o 
   3   4  24        0.21        3.72      5.40 o 
   4   4  24       11.30       13.86      6.11 o 
   5   4  24      383.52      374.83     30.00 o 
   6   4  24       34.57       41.26     16.66 o 
   7   4  24        4.52       17.00      9.47 o 
  -6   5  24      124.00      126.54     17.28 o 
  -5   5  24      331.45      348.38     23.54 o 
  -4   5  24      342.20      337.35     25.46 o 
  -3   5  24      130.07      157.74     13.65 o 
  -2   5  24      228.15      242.20     14.51 o 
  -1   5  24       98.36      106.04     10.74 o 
   0   5  24       16.29       14.46      6.11 o 
   1   5  24       97.29      104.81      6.91 o 
   2   5  24      211.15      227.01     13.62 o 
   3   5  24      122.15      122.85      9.95 o 
   4   5  24      353.32      321.59     13.74 o 
   5   5  24      336.61      319.61     28.57 o 
   6   5  24      114.83      108.07     19.47 o 
  -6   6  24       37.96       38.59     13.67 o 
  -5   6  24      208.93      208.04     21.55 o 
  -4   6  24      380.21      429.80     23.86 o 
  -3   6  24       80.79       94.91     10.85 o 
  -2   6  24      369.46      434.72     20.28 o 
  -1   6  24      224.71      234.92     13.62 o 
   0   6  24      558.28      535.37     20.43 o 
   1   6  24      199.57      202.05     16.51 o 
   2   6  24      365.46      380.51     15.46 o 
   3   6  24       69.77       68.99      8.86 o 
   4   6  24      390.93      354.32     17.88 o 
   5   6  24      228.04      222.61     27.06 o 
   6   6  24       43.14       62.50     17.65 o 
  -5   7  24       57.83       65.82     14.23 o 
  -4   7  24      117.45      129.41     15.85 o 
  -3   7  24       21.60       25.17      8.97 o 
  -2   7  24       97.02       81.23     12.68 o 
  -1   7  24      290.09      327.77     18.06 o 
   0   7  24       54.50       50.02      9.80 o 
   1   7  24      321.93      349.97     22.03 o 
   2   7  24       97.25       72.02     14.57 o 
   3   7  24       27.29       34.77      9.74 o 
   4   7  24      119.43      135.17     25.36 o 
   5   7  24       59.77       71.01     20.36 o 
  -3   8  24       18.47       25.50     10.07 o 
  -2   8  24       61.72       75.97     14.33 o 
  -1   8  24       11.07       19.37      9.27 o 
   0   8  24      741.06      815.63     41.23 o 
   1   8  24       13.64       16.38     10.96 o 
   2   8  24       65.46       86.42     20.42 o 
   3   8  24       18.43       25.02     11.78 o 
  -1   9  24       60.95       71.07     13.55 o 
   0   9  24      564.99      656.57     32.95 o 
   1   9  24       62.60       75.61     12.43 o 
   1   0  25      127.50      137.44      8.85 o 
   2   0  25      600.09      582.72     14.03 o 
   3   0  25      949.54      824.23     31.63 o 
   4   0  25       91.43       85.63     11.44 o 
   5   0  25      345.10      349.28     17.92 o 
   6   0  25        8.52       12.54      4.24 o 
   7   0  25      109.15       94.53     17.81 o 
  -7   1  25      308.79      363.63     26.44 o 
  -6   1  25       16.02       16.52      6.65 o 
  -5   1  25     1041.85      982.99     31.95 o 
  -4   1  25      126.67      114.11      9.74 o 
  -3   1  25      133.44      132.13     10.75 o 
  -2   1  25     1362.83     1319.99     37.70 o 
  -1   1  25      563.09      569.18     20.79 o 
   0   1  25      678.92      652.06     22.18 o 
   1   1  25      611.01      607.55     41.05 o 
   2   1  25     1355.67     1324.99     33.20 o 
   3   1  25      106.56       92.04      6.23 o 
   4   1  25      128.02      113.75      9.19 o 
   5   1  25     1029.80      943.09     23.18 o 
   6   1  25       19.32       35.88     12.21 o 
   7   1  25      322.43      357.83     29.13 o 
  -7   2  25       40.39       45.21     12.87 o 
  -6   2  25       30.23       28.61      7.69 o 
  -5   2  25      270.14      252.01     14.58 o 
  -4   2  25      211.62      212.54     12.57 o 
  -3   2  25     1415.44     1385.48     37.34 o 
  -2   2  25       90.10       86.16      8.39 o 
  -1   2  25      319.76      300.39     12.27 o 
   0   2  25      421.28      402.38     17.54 o 
   1   2  25      313.32      314.06     14.94 o 
   2   2  25       84.99       84.56      9.13 o 
   3   2  25     1430.44     1386.32     50.36 o 
   4   2  25      200.83      198.16      6.56 o 
   5   2  25      268.67      231.74     13.85 o 
   6   2  25       33.09       22.37     16.39 o 
   7   2  25       41.59       38.08     17.12 o 
  -7   3  25      203.23      245.82     17.19 o 
  -6   3  25      528.11      569.94     26.46 o 
  -5   3  25      141.93      172.18     13.18 o 
  -4   3  25      114.73      100.10     10.36 o 
  -3   3  25      382.56      384.09     17.92 o 
  -2   3  25      847.89      859.19     26.22 o 
  -1   3  25     1481.83     1467.12     37.47 o 
   0   3  25     1378.91     1315.31     31.16 o 
   1   3  25     1534.93     1437.39     33.66 o 
   2   3  25      861.06      834.68     20.89 o 
   3   3  25      386.12      366.12     12.33 o 
   4   3  25      113.44      102.20      6.85 o 
   5   3  25      143.97      155.66     18.31 o 
   6   3  25      496.23      472.82     26.50 o 
   7   3  25      199.80      134.37     99.21 o 
  -7   4  25       63.39       64.38     18.83 o 
  -6   4  25       15.74       26.47      9.08 o 
  -5   4  25      949.44     1019.98     44.36 o 
  -4   4  25      107.49      123.03     13.14 o 
  -3   4  25      274.75      281.01     15.89 o 
  -2   4  25      109.69      100.15     10.59 o 
  -1   4  25      433.99      442.93     15.50 o 
   0   4  25       68.69       58.90      5.94 o 
   1   4  25      442.36      455.07     13.80 o 
   2   4  25      112.64      123.76      8.39 o 
   3   4  25      265.49      239.34     11.14 o 
   4   4  25      114.93      107.30      6.75 o 
   5   4  25      942.79      927.84     50.02 o 
   6   4  25       14.35       13.09     11.81 o 
  -6   5  25      191.26      234.12     20.17 o 
  -5   5  25      101.62      141.36     15.24 o 
  -4   5  25       49.83       56.98     11.50 o 
  -3   5  25      113.16      150.55     13.85 o 
  -2   5  25       70.32       76.34     10.83 o 
  -1   5  25     1026.00     1018.23     31.33 o 
   0   5  25       97.20       95.88      8.37 o 
   1   5  25     1046.17     1013.57     24.24 o 
   2   5  25       84.90       86.67      5.94 o 
   3   5  25      108.94      102.16     12.97 o 
   4   5  25       45.58       39.78      9.45 o 
   5   5  25       91.21       90.86     20.74 o 
   6   5  25      194.46      204.55     25.49 o 
  -5   6  25      587.05      681.74     34.53 o 
  -4   6  25      425.19      513.50     27.09 o 
  -3   6  25       47.05       57.35     10.74 o 
  -2   6  25       30.15       30.85      7.87 o 
  -1   6  25      205.28      236.82     14.35 o 
   0   6  25      822.27      852.61     27.43 o 
   1   6  25      219.60      254.35     15.70 o 
   2   6  25       29.56       20.52      8.15 o 
   3   6  25       50.73       59.55     12.32 o 
   4   6  25      418.16      422.62     39.25 o 
   5   6  25      579.44      655.57     48.17 o 
  -4   7  25       36.49       45.34     12.21 o 
  -3   7  25      117.59      135.73     13.74 o 
  -2   7  25      614.21      674.63     27.93 o 
  -1   7  25      267.12      265.32     18.18 o 
   0   7  25       38.98       48.40      8.81 o 
   1   7  25      260.28      264.44     17.63 o 
   2   7  25      646.07      693.17     78.48 o 
   3   7  25      120.12      104.68     14.84 o 
   4   7  25       36.26       39.76     18.82 o 
  -3   8  25       40.20       36.32     14.56 o 
  -2   8  25       96.70      123.98     14.75 o 
  -1   8  25        9.27       24.48      7.65 o 
   0   8  25      385.62      422.42     25.05 o 
   1   8  25        6.22        4.32      7.23 o 
   2   8  25       99.70      121.46     19.71 o 
   3   8  25       45.80       41.30     10.59 o 
   0   0  26      328.24      322.44     17.55 o 
   1   0  26     1100.23     1073.19     24.38 o 
   2   0  26      148.98      183.88     12.65 o 
   3   0  26     1102.40     1097.22     36.49 o 
   4   0  26     1391.87     1337.18     43.71 o 
   5   0  26      871.40      769.27     30.71 o 
   6   0  26      247.48      241.21     22.87 o 
   7   0  26        2.42       -3.29      9.31 o 
  -7   1  26        3.22       14.42      9.49 o 
  -6   1  26        2.68       10.52     10.57 o 
  -5   1  26      275.86      284.63     19.42 o 
  -4   1  26      341.72      355.46     16.21 o 
  -3   1  26      912.76      881.17     28.24 o 
  -2   1  26      443.05      437.40     22.14 o 
  -1   1  26      230.70      232.18     13.15 o 
   0   1  26        3.64       15.58      5.72 o 
   1   1  26      223.69      220.47      9.65 o 
   2   1  26      412.29      406.16     11.99 o 
   3   1  26      907.79      849.65     26.84 o 
   4   1  26      360.27      329.78     15.38 o 
   5   1  26      301.14      272.37     11.43 o 
   6   1  26        4.25        4.24      9.78 o 
   7   1  26        2.63        0.29     10.28 o 
  -7   2  26       58.36       60.98     15.61 o 
  -6   2  26      291.99      309.24     17.68 o 
  -5   2  26       33.63       30.14      8.04 o 
  -4   2  26      291.42      317.03     15.77 o 
  -3   2  26      203.80      218.04     14.29 o 
  -2   2  26       33.02       29.42      6.50 o 
  -1   2  26      790.68      760.95     28.37 o 
   0   2  26       44.32       41.02      7.01 o 
   1   2  26      784.70      765.17     25.74 o 
   2   2  26       18.58       22.87      6.30 o 
   3   2  26      212.75      208.23     12.93 o 
   4   2  26      290.55      297.09     19.58 o 
   5   2  26       39.65       28.31      7.52 o 
   6   2  26      298.33      272.62     31.82 o 
   7   2  26       63.07       58.37     19.06 o 
  -6   3  26      115.54      125.99     14.56 o 
  -5   3  26      236.80      254.34     18.36 o 
  -4   3  26      482.72      493.35     20.99 o 
  -3   3  26      292.45      288.21     16.03 o 
  -2   3  26      130.62      125.77     11.49 o 
  -1   3  26      623.76      618.00     19.26 o 
   0   3  26      609.08      591.34     16.93 o 
   1   3  26      631.25      620.02     24.04 o 
   2   3  26      142.43      138.42      8.34 o 
   3   3  26      299.00      280.21     12.31 o 
   4   3  26      511.76      505.81     17.23 o 
   5   3  26      239.63      222.15     21.58 o 
   6   3  26      119.81      112.85     14.53 o 
  -6   4  26      403.07      436.75     29.90 o 
  -5   4  26      166.34      197.46     17.54 o 
  -4   4  26      220.15      238.01     17.02 o 
  -3   4  26      327.27      338.13     18.99 o 
  -2   4  26       25.07       24.88      6.67 o 
  -1   4  26      497.05      515.10     17.80 o 
   0   4  26       40.85       38.50      7.02 o 
   1   4  26      512.52      481.42     14.59 o 
   2   4  26       23.44       33.26      6.37 o 
   3   4  26      356.44      343.15     13.20 o 
   4   4  26      202.37      189.37      9.82 o 
   5   4  26      175.64      204.18     30.18 o 
   6   4  26      400.60      398.50     40.97 o 
  -5   5  26      285.35      309.42     22.76 o 
  -4   5  26      222.24      240.92     19.11 o 
  -3   5  26      824.97      859.82     36.71 o 
  -2   5  26      113.12      100.31     11.76 o 
  -1   5  26      404.06      412.77     20.87 o 
   0   5  26       52.85       61.47      7.19 o 
   1   5  26      375.51      361.07     13.37 o 
   2   5  26      129.74      118.75     12.15 o 
   3   5  26      807.01      762.37     24.43 o 
   4   5  26      221.73      206.71     11.87 o 
   5   5  26      308.51      318.72     31.23 o 
  -5   6  26      113.67      139.06     17.15 o 
  -4   6  26      126.44      158.38     21.58 o 
  -3   6  26      223.03      248.10     19.17 o 
  -2   6  26      493.80      524.41     23.82 o 
  -1   6  26       80.70       81.43     10.02 o 
   0   6  26       23.31       32.17      8.27 o 
   1   6  26       79.76       66.02      7.27 o 
   2   6  26      475.49      465.80     25.70 o 
   3   6  26      221.00      226.89     17.58 o 
   4   6  26      129.20      140.88     24.98 o 
   5   6  26      110.03      112.10     24.90 o 
  -4   7  26      205.58      264.28     22.71 o 
  -3   7  26      152.49      172.24     17.51 o 
  -2   7  26      138.03      161.38     19.13 o 
  -1   7  26      325.68      377.67     21.75 o 
   0   7  26      765.57      830.89     32.02 o 
   1   7  26      312.66      333.75     34.25 o 
   2   7  26      139.88      146.99     14.36 o 
   3   7  26      145.14      142.78     13.44 o 
   4   7  26      190.44      263.10     34.62 o 
  -2   8  26       74.90       79.54     12.91 o 
  -1   8  26       64.88       70.86     12.71 o 
   0   8  26      235.92      227.56     15.98 o 
   1   8  26       66.87       87.32     21.84 o 
   2   8  26       69.12       69.20     19.12 o 
   1   0  27      137.19      154.14      9.83 o 
   2   0  27     1675.31     1528.50     42.36 o 
   3   0  27      221.38      222.34     15.03 o 
   4   0  27      486.09      488.52     26.64 o 
   5   0  27      137.91      124.43     10.15 o 
   6   0  27      487.41      549.59     35.14 o 
   7   0  27       55.43       35.47     15.91 o 
  -7   1  27       75.28       87.09     18.12 o 
  -6   1  27      107.23      118.70     14.10 o 
  -5   1  27      262.40      294.22     15.70 o 
  -4   1  27       52.32       68.50      8.58 o 
  -3   1  27      392.42      375.04     19.71 o 
  -2   1  27       48.03       49.04      8.97 o 
  -1   1  27      142.90      134.86     13.16 o 
   0   1  27     1851.41     1843.43     50.50 o 
   1   1  27      159.26      167.14      8.88 o 
   2   1  27       47.34       47.41      6.22 o 
   3   1  27      372.52      347.16     16.80 o 
   4   1  27       45.71       48.11      9.02 o 
   5   1  27      251.32      251.11     11.63 o 
   6   1  27      105.63      113.76     39.23 o 
   7   1  27       73.76       74.24     17.70 o 
  -6   2  27      139.05      151.61     13.83 o 
  -5   2  27      103.81      117.40     11.74 o 
  -4   2  27      203.32      217.36     13.71 o 
  -3   2  27       38.80       41.29      8.51 o 
  -2   2  27      344.52      336.53     14.53 o 
  -1   2  27      467.13      437.51     20.67 o 
   0   2  27       34.14       34.27      7.08 o 
   1   2  27      440.56      452.96     20.48 o 
   2   2  27      334.91      336.35     16.63 o 
   3   2  27       29.05       37.53     10.71 o 
   4   2  27      204.02      202.92     17.58 o 
   5   2  27      113.32      110.38     21.04 o 
   6   2  27      128.60      134.12     25.28 o 
  -6   3  27        7.99       12.59      8.37 o 
  -5   3  27      189.01      218.74     18.42 o 
  -4   3  27      225.86      253.08     20.06 o 
  -3   3  27     1295.60     1320.72     44.08 o 
  -2   3  27      125.91      138.11     10.28 o 
  -1   3  27      844.07      858.51     28.26 o 
   0   3  27      203.63      194.85     13.31 o 
   1   3  27      834.34      821.70     27.63 o 
   2   3  27      115.03      129.13     10.93 o 
   3   3  27     1271.91     1213.50     30.77 o 
   4   3  27      229.54      234.67     13.81 o 
   5   3  27      201.40      210.87     21.99 o 
   6   3  27        7.46        1.21      7.98 o 
  -6   4  27      461.61      513.41     26.90 o 
  -5   4  27      486.37      575.93     29.36 o 
  -4   4  27      136.67      157.25     16.91 o 
  -3   4  27      691.00      754.29     29.13 o 
  -2   4  27       29.42       35.72      7.10 o 
  -1   4  27      110.73      104.49     10.27 o 
   0   4  27      115.96      125.37      8.15 o 
   1   4  27      101.47       98.94     11.25 o 
   2   4  27       23.15       26.83      6.50 o 
   3   4  27      705.09      719.60     25.33 o 
   4   4  27      138.03      131.87     11.25 o 
   5   4  27      497.48      520.77     37.35 o 
   6   4  27      439.15      465.77     48.87 o 
  -5   5  27       24.33       27.72     11.25 o 
  -4   5  27        3.27        6.51     10.60 o 
  -3   5  27      455.63      529.75     28.68 o 
  -2   5  27      164.49      146.01     13.56 o 
  -1   5  27      284.82      311.16     15.72 o 
   0   5  27      376.72      420.84     17.95 o 
   1   5  27      290.27      299.76     11.16 o 
   2   5  27      177.66      176.66     12.08 o 
   3   5  27      471.86      479.52     20.08 o 
   4   5  27        5.14        5.20      6.53 o 
   5   5  27       22.90       19.60     14.35 o 
  -4   6  27       87.66      121.51     15.77 o 
  -3   6  27       36.33       44.66     10.56 o 
  -2   6  27        7.17       10.00      7.68 o 
  -1   6  27       62.98       68.79      9.13 o 
   0   6  27       11.70       18.65      6.01 o 
   1   6  27       59.66       51.96     11.72 o 
   2   6  27        9.71       10.38      6.01 o 
   3   6  27       30.70       25.80      8.02 o 
   4   6  27       90.36      109.18     23.78 o 
  -3   7  27      142.44      164.41     17.09 o 
  -2   7  27       27.47       32.81      9.10 o 
  -1   7  27       14.53       12.68      7.73 o 
   0   7  27      217.27      232.95     15.56 o 
   1   7  27       21.18       32.21     10.42 o 
   2   7  27       27.33       31.21      9.48 o 
   3   7  27      145.16      121.12     17.49 o 
   0   0  28      243.56      212.91     13.49 o 
   1   0  28      317.80      301.57     11.30 o 
   2   0  28      188.67      217.10     16.45 o 
   3   0  28       85.84       54.48      9.69 o 
   4   0  28      425.08      372.11     16.88 o 
   5   0  28        0.13        0.10      4.55 o 
   6   0  28       85.98       89.03     19.26 o 
  -6   1  28       31.39       42.41     12.75 o 
  -5   1  28       72.23       67.35      9.60 o 
  -4   1  28       36.90       41.86     10.64 o 
  -3   1  28      176.46      173.13     14.06 o 
  -2   1  28      246.97      222.97     15.56 o 
  -1   1  28      237.58      235.15     14.61 o 
   0   1  28      962.37      956.58     29.12 o 
   1   1  28      219.55      209.88     11.78 o 
   2   1  28      259.27      234.82      9.30 o 
   3   1  28      187.89      186.72     11.05 o 
   4   1  28       44.20       46.62      9.29 o 
   5   1  28       69.84       53.91      7.91 o 
   6   1  28       29.98       39.77     13.98 o 
  -6   2  28      313.99      377.48     23.86 o 
  -5   2  28      321.43      373.32     22.24 o 
  -4   2  28      170.19      151.81     12.80 o 
  -3   2  28      306.35      334.38     17.05 o 
  -2   2  28      101.94       94.06     12.27 o 
  -1   2  28      136.54      154.05     13.17 o 
   0   2  28       14.72       11.01      6.23 o 
   1   2  28      131.20      147.70     11.42 o 
   2   2  28      100.68       92.54      8.42 o 
   3   2  28      288.49      282.24     17.26 o 
   4   2  28      176.81      148.17     24.79 o 
   5   2  28      309.99      316.30     34.74 o 
   6   2  28      317.06      358.74     37.49 o 
  -6   3  28        1.59        7.83      7.67 o 
  -5   3  28      467.21      546.03     29.16 o 
  -4   3  28      216.29      232.87     15.32 o 
  -3   3  28       42.07       31.56      8.20 o 
  -2   3  28       82.10       64.22      8.79 o 
  -1   3  28      470.23      449.14     16.63 o 
   0   3  28        7.08        3.74      6.47 o 
   1   3  28      482.82      474.06     19.17 o 
   2   3  28       77.02       62.94      7.89 o 
   3   3  28       52.64       35.12      5.61 o 
   4   3  28      199.91      180.98     12.98 o 
   5   3  28      456.87      472.30     61.72 o 
   6   3  28        1.84        3.94     12.59 o 
  -5   4  28      173.06      199.60     16.24 o 
  -4   4  28      359.91      390.03     23.80 o 
  -3   4  28      163.34      172.31     12.70 o 
  -2   4  28        0.66       11.24      6.61 o 
  -1   4  28     1124.55     1113.78     30.62 o 
   0   4  28        0.10        1.13      4.08 o 
   1   4  28     1127.00     1107.03     32.88 o 
   2   4  28        1.72        3.00      5.63 o 
   3   4  28      146.14      131.17      9.95 o 
   4   4  28      352.51      356.80     17.07 o 
   5   4  28      152.19      162.21     31.05 o 
  -4   5  28       11.91       11.35      8.81 o 
  -3   5  28       92.62       92.05     12.62 o 
  -2   5  28      517.40      548.11     23.17 o 
  -1   5  28      742.77      763.77     30.65 o 
   0   5  28      151.23      144.98     10.46 o 
   1   5  28      740.96      750.38     27.47 o 
   2   5  28      525.88      539.68     21.50 o 
   3   5  28      105.37       86.79      9.25 o 
   4   5  28       13.19        9.48     12.09 o 
  -3   6  28      636.41      736.98     37.66 o 
  -2   6  28      526.42      612.50     29.54 o 
  -1   6  28        0.57        2.02      6.10 o 
   0   6  28       20.92       20.80      6.25 o 
   1   6  28        0.15        2.29      6.78 o 
   2   6  28      532.99      609.65     30.55 o 
   3   6  28      653.77      682.82     26.45 o 
  -2   7  28       30.11       31.27     11.25 o 
  -1   7  28       90.96       97.19     16.61 o 
   0   7  28       74.77       65.37      9.38 o 
   1   7  28       98.88      101.67     13.32 o 
   2   7  28       33.00       38.10      9.55 o 
   1   0  29      203.07      208.20      9.79 o 
   2   0  29      599.76      577.79     21.72 o 
   3   0  29       14.11       16.60      5.91 o 
   4   0  29        7.95        6.88      5.85 o 
   5   0  29       65.78       68.74     11.76 o 
   6   0  29        1.14       -0.38     11.92 o 
  -6   1  29      368.71      424.88     43.89 o 
  -5   1  29       62.06       70.00     11.55 o 
  -4   1  29       73.32       71.95     11.12 o 
  -3   1  29      249.77      236.14     17.52 o 
  -2   1  29      282.33      265.05     17.93 o 
  -1   1  29      121.33      132.51     12.83 o 
   0   1  29     1152.92     1108.31     39.54 o 
   1   1  29      134.37      148.73     13.21 o 
   2   1  29      278.49      242.26     16.44 o 
   3   1  29      224.71      209.20     13.46 o 
   4   1  29       71.50       62.83      8.54 o 
   5   1  29       61.86       73.45     15.30 o 
   6   1  29      383.30      431.31     33.08 o 
  -5   2  29      146.13      166.77     14.48 o 
  -4   2  29      905.95      983.67     33.96 o 
  -3   2  29      113.89      106.17     10.92 o 
  -2   2  29      199.23      212.98     18.95 o 
  -1   2  29      449.99      433.21     20.38 o 
   0   2  29       78.62       80.04     15.93 o 
   1   2  29      431.52      439.14     25.13 o 
   2   2  29      201.18      207.23     12.07 o 
   3   2  29      109.56      115.23     11.64 o 
   4   2  29      942.75      920.05     31.16 o 
   5   2  29      140.80      122.75     25.67 o 
  -5   3  29      252.17      258.13     17.35 o 
  -4   3  29      141.37      141.22     13.81 o 
  -3   3  29      993.57     1036.91     34.92 o 
  -2   3  29      295.57      318.66     16.39 o 
  -1   3  29       50.07       45.23      8.39 o 
   0   3  29      374.61      372.80     20.05 o 
   1   3  29       54.46       65.30      9.09 o 
   2   3  29      268.27      270.48     18.66 o 
   3   3  29     1010.71     1044.11     46.19 o 
   4   3  29      145.13      149.24     12.33 o 
   5   3  29      246.86      175.20     82.97 o 
  -4   4  29      260.99      274.35     19.78 o 
  -3   4  29      210.18      223.54     20.17 o 
  -2   4  29       45.44       44.16      8.32 o 
  -1   4  29      130.09      151.20     10.87 o 
   0   4  29        0.13        2.67      4.09 o 
   1   4  29      114.89      127.10     17.90 o 
   2   4  29       51.32       57.98      8.20 o 
   3   4  29      216.35      216.42     14.24 o 
   4   4  29      269.89      262.87     32.04 o 
  -4   5  29       54.43       60.34     11.62 o 
  -3   5  29      425.85      495.66     29.34 o 
  -2   5  29       99.61       98.66     12.54 o 
  -1   5  29       33.29       31.64      7.94 o 
   0   5  29      152.78      138.29      9.82 o 
   1   5  29       30.93       32.16      7.73 o 
   2   5  29      108.83       98.82     11.07 o 
   3   5  29      411.23      432.10     20.82 o 
   4   5  29       54.96       62.62     18.02 o 
  -2   6  29      192.13      224.86     18.35 o 
  -1   6  29       70.17       82.02     10.22 o 
   0   6  29      228.83      268.12     17.71 o 
   1   6  29       70.81       92.93     12.30 o 
   2   6  29      191.88      223.25     16.38 o 
   0   0  30      492.66      438.35     23.35 o 
   1   0  30      843.19      838.96     28.31 o 
   2   0  30        1.43        3.30      5.18 o 
   3   0  30       10.06       16.88      6.19 o 
   4   0  30      283.70      268.21     15.75 o 
   5   0  30      517.29      489.15     21.59 o 
  -5   1  30      138.75      159.64     15.55 o 
  -4   1  30       81.48       96.13     15.07 o 
  -3   1  30      249.11      258.42     16.77 o 
  -2   1  30      306.39      318.83     25.69 o 
  -1   1  30      597.00      589.69     31.57 o 
   0   1  30      264.46      264.96     15.73 o 
   1   1  30      571.60      565.05     21.67 o 
   2   1  30      309.37      324.06     18.54 o 
   3   1  30      236.51      244.79     14.78 o 
   4   1  30       85.20       88.94      9.24 o 
   5   1  30      136.57      135.12     22.52 o 
  -5   2  30       50.48       55.17     10.95 o 
  -4   2  30      115.91      129.34     13.52 o 
  -3   2  30      340.04      327.83     21.89 o 
  -2   2  30       59.53       58.29     11.21 o 
  -1   2  30      633.46      623.11     27.68 o 
   0   2  30       29.43       37.65      8.15 o 
   1   2  30      630.43      633.90     22.85 o 
   2   2  30       56.51       42.51     10.28 o 
   3   2  30      341.48      289.48     18.25 o 
   4   2  30      114.25      123.09     11.20 o 
   5   2  30       43.19       36.44     31.02 o 
  -4   3  30       24.25       26.52     10.02 o 
  -3   3  30      550.90      545.09     29.70 o 
  -2   3  30      506.63      498.23     20.68 o 
  -1   3  30      120.69      122.00     13.08 o 
   0   3  30      197.54      206.61     17.95 o 
   1   3  30      116.16      128.97     11.46 o 
   2   3  30      530.52      532.74     29.47 o 
   3   3  30      533.59      518.86     25.89 o 
   4   3  30       23.72       21.55     11.52 o 
  -4   4  30      188.74      207.37     21.01 o 
  -3   4  30        2.00       -2.24      5.85 o 
  -2   4  30      107.51      134.24     11.39 o 
  -1   4  30      322.88      354.49     18.18 o 
   0   4  30       15.23        8.10      7.05 o 
   1   4  30      333.57      361.35     20.61 o 
   2   4  30      107.59      122.70     13.10 o 
   3   4  30        1.87        1.42      5.99 o 
   4   4  30      163.36      204.40     29.30 o 
  -3   5  30       97.06       94.86     12.67 o 
  -2   5  30      117.05      135.93     12.59 o 
  -1   5  30       21.05       24.90      8.86 o 
   0   5  30       97.90       90.54     13.57 o 
   1   5  30       19.83       23.81      7.62 o 
   2   5  30       97.48      107.40     13.15 o 
   3   5  30      105.53       97.56     15.34 o 
  -1   6  30      453.00      499.32     24.74 o 
   0   6  30        0.04        4.48      7.17 o 
   1   6  30      435.76      443.94     22.59 o 
   1   0  31       31.23       37.00      8.08 o 
   2   0  31        2.44        6.44      5.33 o 
   3   0  31       83.55       74.40      9.36 o 
   4   0  31       24.81       31.43      8.30 o 
  -4   1  31        3.36       -3.85      6.73 o 
  -3   1  31       34.27       44.86     10.32 o 
  -2   1  31      484.44      492.81     23.57 o 
  -1   1  31       64.86       83.09     10.63 o 
   0   1  31      191.00      180.59     13.77 o 
   1   1  31       72.61       81.70     12.08 o 
   2   1  31      497.22      478.83     24.55 o 
   3   1  31       30.81       35.94      8.47 o 
   4   1  31        2.54        1.13      4.90 o 
  -4   2  31       35.77       48.74     11.50 o 
  -3   2  31       52.95       65.68     11.09 o 
  -2   2  31      402.27      432.41     28.04 o 
  -1   2  31      226.84      245.54     22.38 o 
   0   2  31      271.52      269.84     16.33 o 
   1   2  31      221.26      206.46     15.67 o 
   2   2  31      405.18      408.07     25.65 o 
   3   2  31       53.01       40.67     12.77 o 
   4   2  31       34.48       33.76      8.26 o 
  -4   3  31      148.02      173.80     15.96 o 
  -3   3  31        1.93        2.69      5.86 o 
  -2   3  31       27.77       18.26      9.61 o 
  -1   3  31      436.98      498.18     26.28 o 
   0   3  31      541.97      583.16     25.13 o 
   1   3  31      445.49      466.25     21.15 o 
   2   3  31       28.36       18.05     12.36 o 
   3   3  31        3.57        0.58      7.15 o 
   4   3  31      153.55      134.20     38.98 o 
  -3   4  31      225.85      240.49     16.56 o 
  -2   4  31       46.60       64.24     11.51 o 
  -1   4  31      232.08      223.66     13.83 o 
   0   4  31       13.28       17.81     11.62 o 
   1   4  31      229.25      239.34     17.71 o 
   2   4  31       38.29       44.53     11.69 o 
   3   4  31      233.91      247.57     22.39 o 
  -1   5  31       38.01       46.08      8.41 o 
   0   5  31      349.32      381.02     26.79 o 
   1   5  31       32.57       36.63     10.98 o 
   0   0  32     1294.21     1214.22     67.57 o 
   1   0  32       23.43       20.65      7.35 o 
   2   0  32       74.28       67.19     11.02 o 
   3   0  32      370.17      371.06     23.96 o 
   4   0  32        4.42        3.50      5.82 o 
  -4   1  32      645.88      675.86     42.68 o 
  -3   1  32       33.54       31.94      9.55 o 
  -2   1  32       29.93       35.47      9.26 o 
  -1   1  32      145.31      129.24     14.09 o 
   0   1  32        1.07        4.96      5.86 o 
   1   1  32      146.11      156.80     13.56 o 
   2   1  32       28.17       30.69      8.75 o 
   3   1  32       41.64       29.90     10.26 o 
   4   1  32      654.79      625.38     32.37 o 
  -3   2  32      214.58      245.13     18.73 o 
  -2   2  32      288.13      280.72     20.21 o 
  -1   2  32       32.14       42.43      9.55 o 
   0   2  32        1.80        0.22      6.29 o 
   1   2  32       32.63       36.40     10.53 o 
   2   2  32      313.46      331.89     21.18 o 
   3   2  32      210.06      191.73     21.09 o 
  -3   3  32       21.45       30.23     10.93 o 
  -2   3  32      218.38      261.60     23.48 o 
  -1   3  32       58.92       65.32     13.77 o 
   0   3  32       49.77       65.25     11.85 o 
   1   3  32       53.72       51.35      9.54 o 
   2   3  32      212.84      215.63     31.33 o 
   3   3  32       18.86       17.00      8.92 o 
  -2   4  32      377.83      376.76     33.90 o 
  -1   4  32      149.57      196.77     18.60 o 
   0   4  32      185.42      212.96     18.89 o 
   1   4  32      152.94      172.67     17.24 o 
   2   4  32      405.08      416.51     44.33 o 
   1   0  33      390.45      392.43     18.08 o 
   2   0  33      730.49      722.24     26.79 o 
   3   0  33       37.68       43.32      8.66 o 
  -2   1  33      277.38      311.49     22.21 o 
  -1   1  33       96.15       90.18     11.69 o 
   0   1  33      145.92      132.42     15.39 o 
   1   1  33       96.32      103.79     13.82 o 
   2   1  33      289.11      303.44     19.38 o 
  -2   2  33       18.50       19.24     10.16 o 
  -1   2  33      111.46      118.01     13.46 o 
   0   2  33       23.95       29.83      8.65 o 
   1   2  33       99.50       96.99     17.34 o 
   2   2  33       21.24       28.30     10.37 o 
  -1   3  33       54.26       51.51     11.43 o 
   0   3  33       64.47       58.52     10.98 o 
   1   3  33       54.88       64.09     18.75 o 
   0   0  34       38.44       48.53     19.03 o 
   1   0  34        3.48        8.94      7.58 o 
  -1   1  34      172.22      187.82     13.88 o 
   0   1  34       90.69       87.71     13.19 o 
   1   1  34      167.43      169.18     18.04 o 
                                                 
